# Supplementary material for: Glucose-6-phosphate-dehydrogenase on old peroxisomes maintains self-renewal of epithelial stem cells after asymmetric cell division
Source: Nat Commun. 2025 Apr 26;16:3932. doi: 10.1038/s41467-025-58752-z (PMC12033372; doi:10.1038/s41467-025-58752-z)
Supplement: Supplementary file 3 — Supplementary Data 1 [file 41467_2025_58752_MOESM3_ESM.xlsx]

## Sheet: Massspec.oldpero.youngpero 
Ord	Uniprot ID	Unique Uniprot ID	Unique gene name	p - oldpero.youngpero	q - oldpero.youngpero	Scale Log2 Ratio - oldpero.youngpero
1	Q9P0V9-3	Q9P0V9	SEPT10	6.85E-05	0.032675788	3.241481784
2	P52815	P52815	MRPL12	0.000657136	0.038150089	2.203865256
3	P16144-4	P16144	ITGB4	0.000691843	0.038150089	2.130871252
4	P33176	P33176	KIF5B	0.000536904	0.038150089	2.427192779
5	Q13753-2	Q13753	LAMC2	0.000650798	0.038150089	2.132291804
6	P11413	P11413	G6PD	0.000622205	0.038150089	2.218946738
7	Q14574-2	Q14574	DSC3	0.000207373	0.038150089	-0.303818081
8	O15511	O15511	ARPC5	0.000502742	0.038150089	-0.350523731
9	P48637-2	P48637	GSS	0.000719813	0.038150089	2.314378148
10	P02462	P02462	COL4A1	0.001133393	0.054062846	2.360610912
11	P98160	P98160	HSPG2	0.002647221	0.095864821	-0.46848628
12	P54709	P54709	ATP1B3	0.002869583	0.095864821	-0.436017544
13	O75342	O75342	ALOX12B	0.002269365	0.095864821	-0.191647066
14	P18077	P18077	RPL35A	0.003014617	0.095864821	-0.431107132
15	Q6P1N0-2	Q6P1N0	CC2D1A	0.002654028	0.095864821	-0.413550015
16	O95670-2	O95670	ATP6V1G2	0.004054844	0.120885037	-0.440245802
17	P60900	P60900	PSMA6	0.006125088	0.171862763	-0.205351384
18	P49862	P49862	KLK7	0.006518449	0.172738899	-0.457032597
19	Q15758	Q15758	SLC1A5	0.008000565	0.198371039	-0.413738973
20	O75381-2	O75381	PEX14	0.008317444	0.198371039	-0.363893291
21	P30101	P30101	PDIA3	0.014644271	0.218366501	0.191482057
22	Q5TZA2-2	Q5TZA2	CROCC	0.014374777	0.218366501	-0.391450679
23	P62917	P62917	RPL8	0.011089219	0.218366501	-0.213399678
24	P49207	P49207	RPL34	0.010452558	0.218366501	-0.314582526
25	P20674	P20674	COX5A	0.010910854	0.218366501	-0.393161921
26	P47914	P47914	RPL29	0.01408192	0.218366501	-0.261997282
27	Q9BVK6	Q9BVK6	TMED9	0.011904348	0.218366501	-0.36124594
28	P09972	P09972	ALDOC	0.009741367	0.218366501	-0.460058402
29	Q9NVA2	Q9NVA2	SEPT11	0.014649325	0.218366501	-0.396482666
30	Q9Y3A5	Q9Y3A5	SBDS	0.014335808	0.218366501	-0.616649341
31	O15145	O15145	ARPC3	0.013571307	0.218366501	-0.4115422
32	P26038	P26038	MSN	0.013372675	0.218366501	0.200312077
33	Q00325-2	Q00325	SLC25A3	0.015860224	0.219285418	-0.374331781
34	P00367	P00367	GLUD1	0.015242256	0.219285418	-0.451325785
35	P32969	P32969	RPL9	0.016090125	0.219285418	-0.318756734
36	Q9UI42-2	Q9UI42	CPA4	0.017149996	0.219606018	-0.328769722
37	Q5T0Z8	Q5T0Z8	C6orf132	0.017852489	0.219606018	-0.136537042
38	P23193	P23193	TCEA1	0.017955209	0.219606018	-0.258863159
39	P13073	P13073	COX4I1	0.017921982	0.219606018	-0.474683577
40	P35030-5	P35030	PRSS3	0.019222684	0.229230507	-0.162226946
41	Q9H444	Q9H444	CHMP4B	0.019793438	0.230279754	-0.373564261
42	Q15019	Q15019	SEPT2	0.021383229	0.237204657	-0.428252211
43	P25789	P25789	PSMA4	0.021380514	0.237204657	-0.277002041
44	P49368	P49368	CCT3	0.023077334	0.240543299	-0.61622866
45	P62081	P62081	RPS7	0.024145184	0.240543299	-0.275718776
46	P02751-1	P02751	FN1	0.024205615	0.240543299	-0.46658603
47	Q01082	Q01082	SPTBN1	0.022700999	0.240543299	-0.345580378
48	P08708	P08708	RPS17	0.023198192	0.240543299	-0.28672151
49	P21291	P21291	CSRP1	0.025479806	0.248038111	0.148925174
50	P06702	P06702	S100A9	0.029056515	0.261508635	0.313035783
51	P05198	P05198	EIF2S1	0.028669424	0.261508635	-0.216508525
52	P49327	P49327	FASN	0.028179164	0.261508635	-0.434684301
53	P22528	P22528	SPRR1B	0.028643106	0.261508635	-0.529817504
54	P53634	P53634	CTSC	0.029870903	0.263859643	-0.314216491
55	Q09666	Q09666	AHNAK	0.033641231	0.264852624	0.438233538
56	P07910-2	P07910	HNRNPC	0.036311244	0.264852624	-0.385119875
57	P11137-2	P11137	MAP2	0.033246068	0.264852624	-0.333633864
58	Q04637-5	Q04637	EIF4G1	0.031550099	0.264852624	-0.31185054
59	P10412	P10412	HIST1H1E	0.036646275	0.264852624	0.462578913
60	Q96J02	Q96J02	ITCH	0.036334395	0.264852624	-0.201065322
61	Q969G5	Q969G5	PRKCDBP	0.03186764	0.264852624	-0.454313163
62	P11279	P11279	LAMP1	0.034606283	0.264852624	-0.187232647
63	P30040	P30040	ERP29	0.033243855	0.264852624	-0.39183851
64	O14818	O14818	PSMA7	0.035163086	0.264852624	-0.191788005
65	Q9Y6N5	Q9Y6N5	SQRDL	0.033278894	0.264852624	-0.454330325
66	P40227	P40227	CCT6A	0.035189266	0.264852624	-0.272970755
67	P40429	P40429	RPL13A	0.037981088	0.270402671	-0.286594917
68	Q7KZF4	Q7KZF4	SND1	0.041721924	0.27763952	-0.292519426
69	P63241	P63241	EIF5A	0.044287172	0.27763952	-0.482338757
70	P20908-2	P20908	COL5A1	0.051220708	0.27763952	-0.224656783
71	P23490	P23490	LOR	0.046089613	0.27763952	-0.290205784
72	Q8N2S1-2	Q8N2S1	LTBP4	0.048737098	0.27763952	0.173296121
73	P08670	P08670	VIM	0.039984527	0.27763952	0.27413381
74	P29401	P29401	TKT	0.050923084	0.27763952	-0.19304767
75	Q99497	Q99497	PARK7	0.04934745	0.27763952	-0.330899124
76	P61158	P61158	ACTR3	0.045506104	0.27763952	-0.543073291
77	P62937	P62937	PPIA	0.045342176	0.27763952	-0.261434572
78	Q96FQ6	Q96FQ6	S100A16	0.047712602	0.27763952	-0.256818193
79	P52758	P52758	HRSP12	0.048621304	0.27763952	-0.198810858
80	Q00839-2	Q00839	HNRNPU	0.040865958	0.27763952	0.160171166
81	P11021	P11021	HSPA5	0.04660567	0.27763952	0.17095042
82	P42677	P42677	RPS27	0.049645974	0.27763952	-0.362236098
83	Q06830	Q06830	PRDX1	0.050453826	0.27763952	0.119128933
84	Q14847	Q14847	LASP1	0.048850765	0.27763952	-0.236901174
85	P25786	P25786	PSMA1	0.049755939	0.27763952	-0.303551908
86	Q13813	Q13813	SPTAN1	0.045524355	0.27763952	-0.238124297
87	Q70UQ0	Q70UQ0	IKBIP	0.04439339	0.27763952	-0.284855279
88	P25788-2	P25788	PSMA3	0.044767568	0.27763952	-0.284923953
89	P07355	P07355	ANXA2	0.055324094	0.288919605	0.386664996
90	P16403	P16403	HIST1H1C	0.054599761	0.288919605	0.212657562
91	P02452	P02452	COL1A1	0.05429864	0.288919605	0.440255127
92	Q15366-3	Q15366	PCBP2	0.055724536	0.288919605	-0.161623869
93	Q15056-2	Q15056	EIF4H	0.059008983	0.298999442	-0.191846492
94	O75223	O75223	GGCT	0.058345572	0.298999442	-0.183891576
95	P04075	P04075	ALDOA	0.060518018	0.298999442	0.23358794
96	Q96AY3	Q96AY3	FKBP10	0.060337647	0.298999442	2.428652793
97	P16070	P16070	CD44	0.061607174	0.298999442	-0.396881748
98	P59998	P59998	ARPC4	0.060834379	0.298999442	-0.140920065
99	P07339	P07339	CTSD	0.062056488	0.298999442	0.065467894
100	P63261	P63261	ACTG1	0.062751959	0.299326844	0.360611471
101	P39023	P39023	RPL3	0.064849958	0.306271584	-0.400355179
102	P18206	P18206	VCL	0.06708459	0.313507254	-0.315249347
103	P35637-2	P35637	FUS	0.067696535	0.313507254	-0.206968409
104	P21796	P21796	VDAC1	0.071014005	0.320492475	-0.311933304
105	P16455	P16455	MGMT	0.069892012	0.320492475	0.145694021
106	Q93052	Q93052	LPP	0.07122055	0.320492475	-4.4028867
107	Q9NQC3-2	Q9NQC3	RTN4	0.073896547	0.329426663	-0.217022968
108	P61353	P61353	RPL27	0.078938461	0.348644869	0.154495951
109	P16615	P16615	ATP2A2	0.081049554	0.354684745	1.589590968
110	Q9H0U4	Q9H0U4	RAB1B	0.081868244	0.355010476	2.134509743
111	P15924	P15924	DSP	0.088889191	0.362394394	0.321890082
112	P07814	P07814	EPRS	0.087202054	0.362394394	-0.294876896
113	P62888	P62888	RPL30	0.0884994	0.362394394	-0.20257841
114	P00338	P00338	LDHA	0.087358067	0.362394394	0.243862916
115	P05141	P05141	SLC25A5	0.088457391	0.362394394	1.723081289
116	P08123	P08123	COL1A2	0.088377039	0.362394394	2.845083532
117	Q15149-4	Q15149	PLEC	0.087251355	0.362394394	0.269934623
118	Q15828	Q15828	CST6	0.090243217	0.364796733	1.741628369
119	P56211-2	P56211	ARPP19	0.09314613	0.373367261	-0.1054808
120	P32119	P32119	PRDX2	0.094719582	0.376510338	-0.0859063
121	P25398	P25398	RPS12	0.097949366	0.386130972	-0.243020312
122	P31930	P31930	UQCRC1	0.101620341	0.397318874	1.918059509
123	O76094-2	O76094	SRP72	0.102894748	0.399030852	1.658037773
124	P02545	P02545	LMNA	0.105517971	0.405903808	0.146061862
125	P04406	P04406	GAPDH	0.106501344	0.406409129	0.229139824
126	P0DP25	P0DP25		0.107494407	0.406943112	-0.227813096
127	P47813	P47813	EIF1AX	0.109150112	0.409957507	1.542862737
128	P29034	P29034	S100A2	0.113468311	0.412077091	-0.249682685
129	P50454	P50454	SERPINH1	0.111701578	0.412077091	-0.230133313
130	Q9UNX3	Q9UNX3	RPL26L1	0.112406616	0.412077091	1.85421115
131	Q9C0C2	Q9C0C2	TNKS1BP1	0.114033912	0.412077091	-0.310117093
132	Q07065	Q07065	CKAP4	0.111643766	0.412077091	0.136403028
133	P09429	P09429	HMGB1	0.119559728	0.428796919	0.367434303
134	P04004	P04004	VTN	0.123031164	0.437954218	-2.573040588
135	Q13283	Q13283	G3BP1	0.125242745	0.43927051	-0.378832812
136	P26583	P26583	HMGB2	0.125054697	0.43927051	0.222115032
137	Q14767	Q14767	LTBP2	0.127286868	0.440795614	0.371186079
138	Q96P63	Q96P63	SERPINB12	0.127525775	0.440795614	-0.100349735
139	P10599	P10599	TXN	0.131902013	0.446734587	-0.21490676
140	O75569-3	O75569	PRKRA	0.13205362	0.446734587	-2.769830505
141	P05109	P05109	S100A8	0.130405627	0.446734587	0.251411936
142	P62851	P62851	RPS25	0.133613833	0.448829566	-0.14528896
143	P60866	P60866	RPS20	0.139315908	0.464711106	-0.08540202
144	O14773-2	O14773	TPP1	0.141343116	0.468199072	-2.592760064
145	Q93077	Q93077	HIST1H2AC	0.1445219	0.468958818	-2.648268031
146	P55145	P55145	MANF	0.143064034	0.468958818	-0.236476322
147	P39019	P39019	RPS19	0.14419984	0.468958818	-0.075259984
148	Q8IVN3	Q8IVN3	MUSTN1	0.145657672	0.46945074	0.189849116
149	P43307	P43307	SSR1	0.14671946	0.469699211	-2.657822957
150	Q96QA5	Q96QA5	GSDMA	0.157828297	0.501893984	-0.078027576
151	P62873	P62873	GNB1	0.165890584	0.524038467	-0.284646214
152	Q13751	Q13751	LAMB3	0.17044614	0.52453425	-0.330505014
153	P05556	P05556	ITGB1	0.17018023	0.52453425	-0.389528469
154	P24534	P24534	EEF1B2	0.168466139	0.52453425	-0.280631141
155	Q92522	Q92522	H1FX	0.169765827	0.52453425	-2.367161314
156	P28072	P28072	PSMB6	0.171889749	0.524586996	-0.161902386
157	Q8NHU6-3	Q8NHU6	TDRD7	0.173762569	0.524586996	1.758153898
158	P05090	P05090	APOD	0.173011262	0.524586996	-1.837272634
159	P35221	P35221	CTNNA1	0.176330735	0.525686004	1.487884903
160	Q9NZZ3-2	Q9NZZ3	CHMP5	0.175976351	0.525686004	1.554042303
161	P55884	P55884	EIF3B	0.178589201	0.529112105	-1.488248755
162	P13693	P13693	TPT1	0.182486403	0.537321076	-0.297120485
163	Q02413	Q02413	DSG1	0.185270922	0.542173189	0.134503071
164	P37268	P37268	FDFT1	0.187576236	0.545572345	-1.412219443
165	Q15517	Q15517	CDSN	0.197927185	0.572189498	-0.069712255
166	P62805	P62805	HIST1H4A	0.199712852	0.573873677	0.222916736
167	P46783	P46783	RPS10	0.211631157	0.585806154	-0.121744555
168	Q9Y4I5-3	Q9Y4I5	MTL5	0.208200214	0.585806154	1.67349222
169	P28066	P28066	PSMA5	0.211606529	0.585806154	1.270167178
170	P68104	P68104	EEF1A1	0.209662422	0.585806154	0.290295978
171	Q15125	Q15125	EBP	0.2093087	0.585806154	-1.41503718
172	P13639	P13639	EEF2	0.206995671	0.585806154	0.157130885
173	P11142	P11142	HSPA8	0.21246219	0.585806154	0.134960567
174	Q16527	Q16527	CSRP2	0.219301871	0.601189612	-0.145651827
175	P0DOX5	P0DOX5	IGHG1	0.222675152	0.603374467	-0.204597292
176	P83731	P83731	RPL24	0.226423542	0.603374467	1.032354079
177	O15173	O15173	PGRMC2	0.226197671	0.603374467	-1.603967768
178	P25705	P25705	ATP5A1	0.225231857	0.603374467	0.03665914
179	P04843	P04843	RPN1	0.225266921	0.603374467	-0.279442037
180	P49755	P49755	TMED10	0.229212724	0.603523682	1.25355448
181	P62829	P62829	RPL23	0.237110627	0.603523682	-0.172508311
182	Q15907	Q15907	RAB11B	0.237105896	0.603523682	-0.124338481
183	P61978-2	P61978	HNRNPK	0.237011049	0.603523682	0.073391257
184	P45880-2	P45880	VDAC2	0.227978254	0.603523682	-0.129539758
185	P17844	P17844	DDX5	0.237866776	0.603523682	1.205575222
186	O75131	O75131	CPNE3	0.236018975	0.603523682	-1.348421666
187	Q02543	Q02543	RPL18A	0.234534261	0.603523682	1.094355021
188	P35241	P35241	RDX	0.235770487	0.603523682	1.18680006
189	Q969Q0	Q969Q0	RPL36AL	0.245224151	0.612418429	1.050676809
190	P27824-2	P27824	CANX	0.244566906	0.612418429	-1.365424803
191	P35579	P35579	MYH9	0.243254285	0.612418429	0.190313845
192	Q9HCI5	Q9HCI5	MAGEE1	0.249271623	0.613505212	1.206178643
193	Q8NBJ5	Q8NBJ5	COLGALT1	0.249290837	0.613505212	-1.269871596
194	P53539-9	P53539	FOSB	0.249517843	0.613505212	0.152793643
195	O43516-2	O43516	WIPF1	0.250993065	0.613967651	1.052651645
196	P60468	P60468	SEC61B	0.252849138	0.614797264	-1.487031751
197	Q15717	Q15717	ELAVL1	0.253909981	0.614797264	-1.321996031
198	P63000-2	P63000	RAC1	0.29090053	0.617538075	1.210385458
199	P47756-2	P47756	CAPZB	0.260970702	0.617538075	-1.496064015
200	P53396	P53396	ACLY	0.277850586	0.617538075	0.787510424
201	P18124	P18124	RPL7	0.27952281	0.617538075	0.111069553
202	O43795	O43795	MYO1B	0.287835016	0.617538075	1.273703473
203	P07858	P07858	CTSB	0.27288379	0.617538075	1.01937954
204	P62854	P62854	RPS26	0.274997248	0.617538075	1.220556806
205	Q99879	Q99879	HIST1H2BM	0.286628388	0.617538075	0.925708957
206	Q99878	Q99878	HIST1H2AJ	0.285607407	0.617538075	0.168919042
207	P62899	P62899	RPL31	0.267826608	0.617538075	0.134602298
208	P61313	P61313	RPL15	0.268127004	0.617538075	-0.245281182
209	P68371	P68371	TUBB4B	0.264183361	0.617538075	-0.221135935
210	Q9NZM1-6	Q9NZM1	MYOF	0.258214416	0.617538075	-1.415060261
211	P01591	P01591	IGJ	0.274945527	0.617538075	1.231830361
212	Q15084-3	Q15084	PDIA6	0.272414364	0.617538075	-0.2161933
213	P31949	P31949	S100A11	0.277937908	0.617538075	-1.511358733
214	O95399	O95399	UTS2	0.292586174	0.617538075	-0.130673534
215	P05386	P05386	RPLP1	0.284426417	0.617538075	-1.35405513
216	Q8WVV4-1	Q8WVV4	POF1B	0.287394425	0.617538075	-0.138747673
217	P04259	P04259	KRT6B	0.292240338	0.617538075	-0.208209421
218	Q96CT7	Q96CT7	CCDC124	0.288681612	0.617538075	0.929332776
219	P31943	P31943	HNRNPH1	0.281663292	0.617538075	-0.113639924
220	P28070	P28070	PSMB4	0.267242934	0.617538075	1.092790506
221	P31946-2	P31946	YWHAB	0.278756215	0.617538075	1.333993076
222	Q9Y520-4	Q9Y520	PRRC2C	0.292318637	0.617538075	-0.150780461
223	O95292	O95292	VAPB	0.285166544	0.617538075	-1.411836922
224	P23526	P23526	AHCY	0.283092965	0.617538075	-1.291604351
225	Q9UHD8-7	Q9UHD8	SEPT9	0.281453161	0.617538075	-1.655261968
226	Q9Y6M1-1	Q9Y6M1	IGF2BP2	0.273507178	0.617538075	-1.680211073
227	O75822-2	O75822	EIF3J	0.335224704	0.617992421	-1.523917227
228	O15400-2	O15400	STX7	0.319916215	0.617992421	0.097495567
229	P61916	P61916	NPC2	0.329934688	0.617992421	-1.348578982
230	Q96PK6	Q96PK6	RBM14	0.324197003	0.617992421	-1.998232789
231	Q71DI3	Q71DI3	HIST2H3A	0.306216278	0.617992421	0.153460822
232	P61981	P61981	YWHAG	0.309624118	0.617992421	-0.1368566
233	P14625	P14625	HSP90B1	0.316173325	0.617992421	0.093680063
234	Q92575	Q92575	UBXN4	0.306430819	0.617992421	0.896603232
235	P50914	P50914	RPL14	0.307296837	0.617992421	-0.17507442
236	P23284	P23284	PPIB	0.318493339	0.617992421	-0.374325708
237	P59666	P59666	DEFA3	0.29443281	0.617992421	0.219025268
238	P12814	P12814	ACTN1	0.301915301	0.617992421	-1.357770421
239	P51149	P51149	RAB7A	0.301156211	0.617992421	-0.168998406
240	P49591	P49591	SARS	0.3279727	0.617992421	-0.08167489
241	P12236	P12236	SLC25A6	0.317878579	0.617992421	0.669949627
242	P52907	P52907	CAPZA1	0.32143778	0.617992421	-2.013122563
243	P37837	P37837	TALDO1	0.306829843	0.617992421	1.195290884
244	O60506-3	O60506	SYNCRIP	0.324970158	0.617992421	-0.092254669
245	Q03135	Q03135	CAV1	0.336102952	0.617992421	-1.217951677
246	O00442	O00442	RTCA	0.334814874	0.617992421	0.959340994
247	P07305-2	P07305	H1F0	0.330671415	0.617992421	-0.078304507
248	Q13409-3	Q13409	DYNC1I2	0.336851215	0.617992421	0.161588327
249	Q13442	Q13442	PDAP1	0.298364485	0.617992421	-0.073951589
250	P18621-3	P18621	RPL17	0.324092623	0.617992421	-0.101668671
251	Q13162	Q13162	PRDX4	0.314929628	0.617992421	1.150577111
252	Q13347	Q13347	EIF3I	0.318466513	0.617992421	0.896931621
253	P04844	P04844	RPN2	0.324294532	0.617992421	0.839308153
254	P04040	P04040	CAT	0.30707499	0.617992421	0.112353725
255	P04792	P04792	HSPB1	0.32987445	0.617992421	-1.267634221
256	O00267-2	O00267	SUPT5H	0.311084352	0.617992421	-1.386886567
257	Q15746-11	Q15746	MYLK	0.297036044	0.617992421	-0.095117513
258	P08865	P08865	RPSA	0.336005886	0.617992421	-0.106520218
259	Q15233-2	Q15233	NONO	0.3253421	0.617992421	-1.312564523
260	Q9NZN4	Q9NZN4	EHD2	0.310364815	0.617992421	-1.182577862
261	P31947-2	P31947	SFN	0.341986671	0.622624588	1.07921803
262	P07384	P07384	CAPN1	0.341543312	0.622624588	0.857540022
263	Q14444-2	Q14444	CAPRIN1	0.34379259	0.623532568	-1.317527027
264	P38159	P38159	RBMX	0.345849734	0.624887588	0.147995454
265	P05388	P05388	RPLP0	0.348699192	0.627658546	0.061347176
266	P06753-5	P06753	TPM3	0.353159523	0.62869818	-1.959979124
267	P62070	P62070	RRAS2	0.351006548	0.62869818	1.036201804
268	Q9BZF9-2	Q9BZF9	UACA	0.353602082	0.62869818	-1.217923464
269	P36578	P36578	RPL4	0.354548869	0.62869818	0.74903632
270	P12273	P12273	PIP	0.358883948	0.63168872	-0.084744218
271	P63244	P63244	GNB2L1	0.35842351	0.63168872	-0.156426888
272	P61247	P61247	RPS3A	0.365798232	0.63715212	0.07536312
273	Q9NR56-3	Q9NR56	MBNL1	0.368711254	0.63715212	0.809464516
274	P60903	P60903	S100A10	0.36621137	0.63715212	0.095638908
275	P10636-3	P10636	MAPT	0.370002384	0.63715212	-1.474355164
276	Q8IYT4-2	Q8IYT4	KATNAL2	0.369196276	0.63715212	0.879517958
277	P62263	P62263	RPS14	0.367813458	0.63715212	-0.063554753
278	P20962	P20962	PTMS	0.373051715	0.640092331	-1.869404581
279	P31948-3	P31948	STIP1	0.381086122	0.646897083	1.019326703
280	P05089	P05089	ARG1	0.378925008	0.646897083	0.684173129
281	P35268	P35268	RPL22	0.380638155	0.646897083	-0.084235254
282	P36952	P36952	SERPINB5	0.387849832	0.647454812	-0.238887597
283	Q15691	Q15691	MAPRE1	0.400417546	0.647454812	0.830165756
284	P22307-2	P22307	SCP2	0.398993778	0.647454812	0.617657275
285	P14618	P14618	PKM	0.397098251	0.647454812	0.101724886
286	P48643	P48643	CCT5	0.386636369	0.647454812	-1.175059482
287	Q14697	Q14697	GANAB	0.397257745	0.647454812	-0.192855376
288	P60842	P60842	EIF4A1	0.390156369	0.647454812	-0.172062775
289	Q9NS69	Q9NS69	TOMM22	0.399147404	0.647454812	0.900338866
290	P22735	P22735	TGM1	0.395956156	0.647454812	-0.066759159
291	P07195	P07195	LDHB	0.398748427	0.647454812	0.084839499
292	Q96A33-2	Q96A33	CCDC47	0.389154499	0.647454812	0.747230236
293	Q08554-2	Q08554	DSC1	0.38792468	0.647454812	0.066612785
294	Q9UQ80	Q9UQ80	PA2G4	0.38733706	0.647454812	0.590504428
295	Q9HB71	Q9HB71	CACYBP	0.39531555	0.647454812	0.613075111
296	Q5T749	Q5T749	KPRP	0.40180807	0.647508275	0.148972054
297	Q5JTJ3-3	Q5JTJ3	COA6	0.405721435	0.651613214	0.25949993
298	Q16555-2	Q16555	DPYSL2	0.414859984	0.661833486	-0.220827101
299	Q9UDT6-2	Q9UDT6	CLIP2	0.41455121	0.661833486	-0.105932222
300	Q9UKM9-2	Q9UKM9	RALY	0.417884207	0.662228461	0.882876588
301	P27816-6	P27816	MAP4	0.416992359	0.662228461	-1.373182901
302	P26373	P26373	RPL13	0.429524041	0.678420422	0.101637833
303	P09382	P09382	LGALS1	0.432400897	0.680710323	-0.317334827
304	P06703	P06703	S100A6	0.434681574	0.682049707	-1.161273791
305	P35613-2	P35613	BSG	0.437626521	0.684419182	-0.164605711
306	O00299	O00299	CLIC1	0.446638007	0.690607324	0.724951224
307	P48594	P48594	SERPINB4	0.445417195	0.690607324	-0.118625683
308	P13667	P13667	PDIA4	0.447351441	0.690607324	-0.157415909
309	P02794	P02794	FTH1	0.447374556	0.690607324	-0.054865948
310	P08758	P08758	ANXA5	0.45248729	0.696246572	-0.202038045
311	Q96AE4	Q96AE4	FUBP1	0.457289339	0.697268916	-0.107793986
312	O95255	O95255	ABCC6	0.457710319	0.697268916	-0.074446838
313	P09211	P09211	GSTP1	0.458998825	0.697268916	-0.140843071
314	P31151	P31151	S100A7	0.455156027	0.697268916	-1.011831757
315	Q5T750	Q5T750	XP32	0.461485574	0.698821012	-0.105489537
316	Q9UGM3-9	Q9UGM3	DMBT1	0.47117134	0.700258371	-0.257614904
317	Q99729-3	Q99729	HNRNPAB	0.467139362	0.700258371	0.745330164
318	Q15365	Q15365	PCBP1	0.464704855	0.700258371	-0.045721373
319	Q05707-3	Q05707	COL14A1	0.47020414	0.700258371	-1.368570025
320	P38646	P38646	HSPA9	0.471243055	0.700258371	-0.288962166
321	P14923	P14923	JUP	0.465854185	0.700258371	0.116146676
322	P62424	P62424	RPL7A	0.474062218	0.70225987	0.519147249
323	O75369-2	O75369	FLNB	0.476364675	0.703485913	0.06292556
324	P61626	P61626	LYZ	0.480689934	0.707682403	0.701493482
325	Q99798	Q99798	ACO2	0.484143788	0.710574113	0.539350804
326	P62249	P62249	RPS16	0.487235082	0.712917589	-0.148864951
327	P51608	P51608	MECP2	0.492957793	0.719085221	-0.069772857
328	P31944	P31944	CASP14	0.500048006	0.720612987	0.054529143
329	Q8NC51-2	Q8NC51	SERBP1	0.499431475	0.720612987	0.081166107
330	P37108	P37108	SRP14	0.497873248	0.720612987	0.419121668
331	P15311	P15311	EZR	0.49992625	0.720612987	0.553021382
332	Q13835-2	Q13835	PKP1	0.501727235	0.720855094	-0.100867719
333	Q9NZT1	Q9NZT1	CALML5	0.503469196	0.721185605	-0.041547454
334	P62318-2	P62318	SNRPD3	0.515342689	0.733786456	0.651306467
335	P63104	P63104	YWHAZ	0.514472969	0.733786456	0.081746416
336	P06748	P06748	NPM1	0.518929011	0.736137358	-0.179439393
337	P47929	P47929	LGALS7	0.520080272	0.736137358	0.058735757
338	Q96AG4	Q96AG4	LRRC59	0.524776113	0.736751675	0.531428754
339	P62906	P62906	RPL10A	0.523769043	0.736751675	0.558094535
340	Q9ULV4	Q9ULV4	CORO1C	0.52528396	0.736751675	0.411819647
341	P30049	P30049	ATP5D	0.526692497	0.736751675	0.583872385
342	P28074	P28074	PSMB5	0.529577242	0.737271829	0.419723674
343	Q05682-5	Q05682	CALD1	0.530155634	0.737271829	0.067834562
344	Q7Z422-2	Q7Z422	SZRD1	0.536789366	0.744327115	0.404221996
345	P62277	P62277	RPS13	0.540219356	0.745048974	-0.10064371
346	P35232	P35232	PHB	0.540433847	0.745048974	-0.052358158
347	P09497-2	P09497	CLTB	0.542803707	0.746159563	0.40181768
348	P62258	P62258	YWHAE	0.548741564	0.751088001	-0.155500947
349	Q86V81	Q86V81	ALYREF	0.549538181	0.751088001	0.543286448
350	P78371	P78371	CCT2	0.55155245	0.751687196	-0.080691811
351	P60660	P60660	MYL6	0.557203123	0.75507355	0.058299142
352	Q15041-2	Q15041	ARL6IP1	0.55591859	0.75507355	0.545417392
353	Q07020-2	Q07020	RPL18	0.559749501	0.756375388	0.360510352
354	Q02878	Q02878	RPL6	0.562848502	0.756808457	-0.034855639
355	Q6NZI2	Q6NZI2	PTRF	0.563243191	0.756808457	0.064043697
356	O43707	O43707	ACTN4	0.572954721	0.763590929	-0.171087883
357	P16401	P16401	HIST1H1B	0.573093402	0.763590929	0.066736639
358	P62979	P62979	RPS27A	0.572783226	0.763590929	0.047030253
359	P06744	P06744	GPI	0.58366121	0.77308493	0.484595653
360	Q14103-4	Q14103	HNRNPD	0.585768302	0.77308493	-0.04811234
361	P50990	P50990	CCT8	0.584241636	0.77308493	-0.046301458
362	P04083	P04083	ANXA1	0.586701771	0.77308493	-0.094637785
363	P17066	P17066	HSPA6	0.592470818	0.778536034	-0.059121818
364	P22626	P22626	HNRNPA2B1	0.597311349	0.778927109	0.038004212
365	P07737	P07737	PFN1	0.61399705	0.778927109	0.515619576
366	P08238	P08238	HSP90AB1	0.609837739	0.778927109	0.084613057
367	P21333-2	P21333	FLNA	0.605071409	0.778927109	0.029098814
368	P09651-3	P09651	HNRNPA1	0.611446055	0.778927109	-0.045692419
369	P81605	P81605	DCD	0.610301465	0.778927109	-0.03971349
370	Q9NV96-2	Q9NV96	TMEM30A	0.609448331	0.778927109	-0.176114245
371	P98179	P98179	RBM3	0.605580671	0.778927109	0.3252266
372	P62857	P62857	RPS28	0.603721747	0.778927109	-0.063933767
373	P09622-2	P09622	DLD	0.597738001	0.778927109	0.442081015
374	Q8NDL9-3	Q8NDL9	AGBL5	0.603220389	0.778927109	0.051525514
375	Q9NP97	Q9NP97	DYNLRB1	0.600554028	0.778927109	0.337455236
376	O60869-2	O60869	EDF1	0.61248202	0.778927109	0.068642082
377	Q8NF91-4	Q8NF91	SYNE1	0.617849532	0.78173535	-0.816190996
378	P22392	P22392	NME2	0.620829014	0.783427089	-0.070596937
379	P61009	P61009	SPCS3	0.623048623	0.784153544	0.287442915
380	P40926	P40926	MDH2	0.630736054	0.791739731	-0.096358834
381	P07437	P07437	TUBB	0.635029703	0.792955938	0.077663685
382	P05023-3	P05023	ATP1A1	0.634529819	0.792955938	0.355601503
383	P67809	P67809	YBX1	0.640018577	0.792958081	-0.045659676
384	Q99543-2	Q99543	DNAJC2	0.639664781	0.792958081	0.290205073
385	Q9P2E9	Q9P2E9	RRBP1	0.637140317	0.792958081	-0.087945058
386	P37802	P37802	TAGLN2	0.642501005	0.793971449	-0.146627938
387	P41091	P41091	EIF2S3	0.651046903	0.80245316	0.268597076
388	Q9HCY8	Q9HCY8	S100A14	0.656234682	0.805805686	0.3099786
389	P16989	P16989	YBX3	0.670196441	0.805805686	0.292280385
390	P23229-4	P23229	ITGA6	0.670660078	0.805805686	-0.076382747
391	P01859	P01859	IGHG2	0.6657312	0.805805686	-0.27341161
392	Q8IVF2	Q8IVF2	AHNAK2	0.668821273	0.805805686	0.280181246
393	Q8TEQ6	Q8TEQ6	GEMIN5	0.663744699	0.805805686	0.354970268
394	P08195-3	P08195	SLC3A2	0.667740293	0.805805686	-0.027262432
395	P46940	P46940	IQGAP1	0.66555836	0.805805686	-0.047195548
396	P05387	P05387	RPLP2	0.667810168	0.805805686	0.035201241
397	Q9H098	Q9H098	FAM107B	0.669158191	0.805805686	0.068151779
398	P62826	P62826	RAN	0.672839351	0.806392891	-0.07328884
399	P62280	P62280	RPS11	0.675196079	0.807189297	0.340721502
400	Q9P0L0	Q9P0L0	VAPA	0.683187263	0.808636041	0.324283467
401	Q9UQB8-3	Q9UQB8	BAIAP2	0.681653349	0.808636041	0.26825719
402	O00571	O00571	DDX3X	0.679895929	0.808636041	0.269099933
403	P60174	P60174	TPI1	0.67986549	0.808636041	-0.033011968
404	P27797	P27797	CALR	0.687413611	0.808894704	0.066560166
405	P06576	P06576	ATP5B	0.690188982	0.808894704	-0.109391668
406	Q9NVE7	Q9NVE7	PANK4	0.688803809	0.808894704	0.060558939
407	P06733	P06733	ENO1	0.689287074	0.808894704	0.079176627
408	P62328	P62328	TMSB4X	0.694362031	0.810579335	0.048361737
409	P23588	P23588	EIF4B	0.695025048	0.810579335	0.046942682
410	P18031	P18031	PTPN1	0.697609163	0.811608709	0.216768021
411	P19367	P19367	HK1	0.70602408	0.81940021	0.277323328
412	P01834	P01834	IGKC	0.716620547	0.829679614	-0.175163076
413	P52272-2	P52272	HNRNPM	0.720565512	0.830216786	0.289577873
414	Q8NBS9	Q8NBS9	TXNDC5	0.720500966	0.830216786	-0.067407361
415	P46781	P46781	RPS9	0.723844037	0.831984592	0.256612106
416	P11216	P11216	PYGB	0.72584696	0.832227118	0.284189286
417	P10809	P10809	HSPD1	0.727544462	0.832227118	0.065902467
418	P04275	P04275	VWF	0.72972218	0.832721244	0.210829878
419	P62750	P62750	RPL23A	0.747059013	0.846430283	-0.029436656
420	Q9Y262	Q9Y262	EIF3L	0.745738428	0.846430283	0.190568464
421	P02788-2	P02788	LTF	0.746269075	0.846430283	0.057965086
422	Q99832	Q99832	CCT7	0.754225311	0.847158827	0.223398478
423	P18669	P18669	PGAM1	0.760134126	0.847158827	-0.064866428
424	P31025	P31025	LCN1	0.754238361	0.847158827	-0.075972112
425	P51659	P51659	HSD17B4	0.75861636	0.847158827	0.044388763
426	P51571	P51571	SSR4	0.753190147	0.847158827	0.19321007
427	P25311	P25311	AZGP1	0.757795102	0.847158827	-0.016958802
428	P23396	P23396	RPS3	0.758678344	0.847158827	0.019448095
429	P0DMV8	P0DMV8	HSPA1A	0.765279986	0.850905719	0.203135552
430	O00231	O00231	PSMD11	0.770821257	0.853089883	0.242662891
431	P48047	P48047	ATP5O	0.769278889	0.853089883	0.171480858
432	Q86XR7-2	Q86XR7	TMED7	0.786847776	0.863298527	0.157677294
433	P19105	P19105	MYL12A	0.786569228	0.863298527	0.040078049
434	Q9HDC9	Q9HDC9	APMAP	0.78728482	0.863298527	0.152866826
435	P12956	P12956	XRCC6	0.784302985	0.863298527	0.241394804
436	P42167	P42167	TMPO	0.795257865	0.870041288	0.029498637
437	P11940	P11940	PABPC1	0.797119606	0.870082499	0.028140686
438	P62241	P62241	RPS8	0.817171772	0.889933642	-0.014422686
439	P19338	P19338	NCL	0.821295475	0.891520237	0.020635586
440	P39656	P39656	DDOST	0.822366676	0.891520237	0.14647283
441	Q9P2Q2	Q9P2Q2	FRMD4A	0.824501411	0.891807649	0.131080284
442	P11586	P11586	MTHFD1	0.829743279	0.893425607	0.120826026
443	P07900-2	P07900	HSP90AA1	0.829631448	0.893425607	-0.053713298
444	A8K2U0	A8K2U0	A2ML1	0.836525145	0.898699311	0.124262933
445	P30050	P30050	RPL12	0.842008188	0.901092644	-0.020036021
446	P62072	P62072	TIMM10	0.842531068	0.901092644	-0.028491369
447	Q01469	Q01469	FABP5	0.847456479	0.904332753	0.008789664
448	P51114	P51114	FXR1	0.853762521	0.909028398	0.105997813
449	P23528	P23528	CFL1	0.860783125	0.910821821	-0.033363779
450	P42704	P42704	LRPPRC	0.859312508	0.910821821	0.129718572
451	P05783	P05783	KRT18	0.861175349	0.910821821	-0.036247528
452	P29508	P29508	SERPINB3	0.867138033	0.915099207	-0.037277246
453	P26641	P26641	EEF1G	0.878518296	0.925062312	-0.008504829
454	P17931	P17931	LGALS3	0.881964018	0.926645015	-0.020616379
455	P23246	P23246	SFPQ	0.890108958	0.933147193	0.018095396
456	Q14204	Q14204	DYNC1H1	0.896474659	0.937759676	0.072437033
457	P17987	P17987	TCP1	0.909021885	0.948804024	0.102166926
458	P29692	P29692	EEF1D	0.920046256	0.949558297	-0.006632029
459	P06493	P06493	CDK1	0.916143231	0.949558297	0.057017232
460	Q15046	Q15046	KARS	0.92172071	0.949558297	0.051085067
461	P31146	P31146	CORO1A	0.916763949	0.949558297	-0.02796775
462	P61604	P61604	HSPE1	0.915756133	0.949558297	-0.017185421
463	P13987	P13987	CD59	0.92367935	0.949558297	-0.009741571
464	P55072	P55072	VCP	0.918834675	0.949558297	-0.015141943
465	P46777	P46777	RPL5	0.927913216	0.951859364	0.011859016
466	P62269	P62269	RPS18	0.936692118	0.958802876	0.017113262
467	O00425	O00425	IGF2BP3	0.939428704	0.95954495	0.045045837
468	P62913	P62913	RPL11	0.943220775	0.961359636	0.005014388
469	P0C0L5	P0C0L5	C4B	0.949178176	0.965368849	-0.019284592
470	O00116	O00116	AGPS	0.960796138	0.968079169	0.005214501
471	O15144	O15144	ARPC2	0.959030548	0.968079169	-0.00609756
472	Q08188	Q08188	TGM3	0.957233205	0.968079169	-0.006851413
473	P62701	P62701	RPS4X	0.960550641	0.968079169	-0.008590208
474	Q99623	Q99623	PHB2	0.961990621	0.968079169	-0.007406368
475	P07237	P07237	P4HB	0.973576171	0.977675439	0.004025792
476	P01876	P01876	IGHA1	0.981985253	0.984048247	0.009498268
477	P62244	P62244	RPS15A	0.987093132	0.987093132	0.002469289

## Sheet: Detected peroxisomal protein 
Column1	Column2	Column3	Column4	Column5	Column6	Column7
Uniprot ID	Unique Gene Name	PeroMitoTr+	Old pero	Middle-age Pero	Young pero	Presorting Pero
A3KMH1	VWA8	1.300710015	1.936831821	2.078795336	2.151176357	1.617366347
A5YKK6	CNOT1	1.400631787	1.849549585	1.99893246	2.057528602	1.702856869
A8MXV4	NUDT19	1.106577676	1.750728555	1.881975594	1.912773112	1.44403839
O00116	AGPS	1.078247584	1.699094943	1.847922872	1.897473291	1.252491354
O00429	DNM1L	1.287075896	1.59074372	1.722225585	1.73581716	1.101998377
O14734	ACOT8	1.041224132	1.689874411	1.823012937	1.885661605	0.775905808
O60488	ACSL4	0.957495774	1.568285781	1.759583403	1.732217914	0.838788112
O75381	PEX14	0.809388265	1.396486321	1.568060733	1.594946728	1.3718682
O75521	ECI2	0.948233669	1.535456484	1.721735056	1.691206538	0.724860721
O75874	IDH1	1.091495693	1.216729346	1.268311938	1.310324027	0.874976577
O94925	GLS	1.08988238	0.89555939	1.030185769	1.608008352	0.86053237
O95292	VAPB	0.735014216	1.4794021	1.632584201	1.041896457	0.588758823
O95573	ACSL3	1.021754977	0.734701751	1.325698249	1.367161156	0.749407931
O96011	PEX11B	0.931365053	1.221763454	1.318266231	0.897909614	0.676387041
P00167	CYB5A	1.002594814	1.133889965	0.781160657	0.796965608	1.21902532
P00338	LDHA	0.657157514	1.27397802	0.888738771	1.485414589	-0.022569755
P00387	CYB5R3	0.957958028	0.831138916	0.37301476	0.914301355	0.727176295
P04035	HMGCR	0.263436239	0.798099527	1.399597954	0.429279936	0.496454872
P04040	CAT	0.751460384	1.417347784	1.584532382	1.613106339	-2.194493389
P04179	SOD2	0.100053162	0.71380212	0.786034142	0.835027064	0.491799868
P08670	VIM	0.857676398	0.750043954	0.747593039	-0.167088926	0.628131136
P09110	ACAA1	0.611337797	0.734287781	0.867253876	-0.146272257	0.304259015
P10620	MGST1	0.761740014	0.66280942	0.291058161	-0.129670496	0.2948675
P10809	HSPD1	0.19670538	0.740080187	0.365268477	0.370068991	0.140446506
P11413	G6PD	0.570991567	0.195496442	0.272085794	0.332325782	0.431362521
P12268	IMPDH2	0.394001365	0.078005704	0.168190717	-0.213790064	0.812577831
P14324	FDPS	-0.507318737	0.560606198	0.710389378	-0.176763812	0.614010027
P19367	HK1	0.867555451	0.20317303	-0.671305933	-0.159418118	0.838753655
P22234	PAICS	-0.914631274	0.70869734	1.31732109	-0.130880958	-0.067807486
P22307	SCP2	0.918343225	0.162767185	-0.671305933	-0.150667211	0.62799526
P24752	ACAT1	0.09845427	0.744611311	-0.134314731	-0.112296864	0.212492035
P28288	ABCD3	0.898593541	0.248735165	-0.671305933	-0.144221115	0.249362698
P29401	TKT	-0.459703642	1.112013941	0.291096356	-0.64020791	0.09136525
P30044	PRDX5	0.658918179	-0.216360742	-0.166442996	-0.123115225	0.216091526
P33121	ACSL1	0.023690176	-0.261633436	0.344231496	-0.153874198	0.226540703
P40925	MDH1	0.115916529	-0.251382704	0.817323093	-0.64020791	-0.050761223
P51648	ALDH3A2	0.621370349	-0.222605123	-0.143049481	-0.64020791	0.108177374
P51659	HSD17B4	-0.909457743	-0.23970604	0.346379907	-0.111838395	0.301580852
P52758	HRSP12	0.069825924	-0.274067858	-0.671305933	-0.151086166	0.272889136
P52789	HK2	0.140614443	0.249519053	-0.671305933	-0.64020791	0.066392914
P55809	OXCT1	0.553625208	-0.738093379	-0.671305933	-0.64020791	0.378779925
P61019	RAB2A	0.070663164	-0.738093379	-0.190518399	-0.149368988	-0.194139917
P61586	RHOA	0.519064904	-0.285574465	-0.671305933	-0.64020791	-0.124133369
P63261	ACTG1	-0.378039938	0.205562037	-0.177369106	-0.64020791	-0.246917067
P84077	ARF1	0.730744069	-0.738093379	-0.671305933	-0.64020791	0.038147949
Q03135	CAV1	-0.904795934	-0.290266816	-0.201640127	-0.161250234	0.069534933
Q06830	PRDX1	0.194512255	-0.738093379	-0.671305933	-0.64020791	0.154178158
Q08426	EHHADH	0.556837286	-0.738093379	-0.671305933	-0.64020791	-0.340387716
Q13011	ECH1	0.51942263	-0.738093379	-0.671305933	-0.64020791	-0.366802624
Q15067	ACOX1	-0.512810961	-0.286433053	-0.671305933	-0.142685074	-0.30257742
Q15084	PDIA6	0.142654575	-0.738093379	-0.671305933	-0.64020791	-0.01883239
Q2T9J0	TYSND1	0.182619458	-0.738093379	-0.671305933	-0.64020791	-0.122121612
Q5T8D3	ACBD5	0.059307864	-0.738093379	-0.671305933	-0.64020791	-0.022802143
Q6YN16	HSDL2	-0.414744158	-0.738093379	-0.213388513	-0.64020791	-0.061128999
Q709F0	ACAD11	-0.363499976	-0.738093379	-0.671305933	-0.64020791	0.335167117
Q7Z434	MAVS	-0.928952921	-0.738093379	-0.671305933	0.311537372	-0.149565376
Q86WA8	LONP2	-0.411100174	-0.240776106	-0.671305933	-0.64020791	-0.244820993
Q8NBU5	ATAD1	0.065449214	-0.738093379	-0.671305933	-0.64020791	-0.325619988
Q8NBX0	SCCPDH	-0.454733386	-0.738093379	-0.671305933	-0.64020791	0.029451819
Q8WVX9	FAR1	-0.388203876	-0.738093379	-0.671305933	-0.64020791	-0.080688885
Q9BWD1	ACAT2	-1.403984929	0.376954373	-0.671305933	-0.64020791	-0.906002182
Q9NUI1	DECR2	-0.492531494	-0.738093379	-0.671305933	-0.64020791	-1.206152794
Q9P0L0	VAPA	-0.487048285	-0.738093379	-0.671305933	-0.64020791	-1.316203249
Q9UBQ7	GRHPR	-0.503984215	-0.738093379	-0.671305933	-0.64020791	-1.320241774
Q9UKG9	CROT	-1.403984929	-0.738093379	-0.671305933	-0.64020791	-0.568076752
Q9Y2Q3	GSTK1	-1.403984929	-0.738093379	-0.671305933	-0.64020791	-0.78557833
Q9Y3D6	FIS1	-1.403984929	-0.738093379	-0.671305933	-0.64020791	-0.943237524
Q9Y4I1	MYO5A	-1.403984929	-0.738093379	-0.671305933	-0.64020791	-1.217986136

## Sheet: GOBP.oldpero.youngpero
GO TERM	TYPE	Unique Uniprot ID	Uniprot ID	Unique gene name	q - oldpero.youngpero	Scale Log2 Ratio - oldpero.youngpero
GO_PEROXISOMAL_TRANSPORT	PEROXISOME ORGANIZATION	O00116	O00116	AGPS	0.968079169	0.005214501
GO_PEROXISOMAL_TRANSPORT	PEROXISOME ORGANIZATION	P04040	P04040	CAT	0.617992421	0.112353725
GO_PEROXISOMAL_TRANSPORT	PEROXISOME ORGANIZATION	P62979	P62979	RPS27A	0.763590929	0.047030253
GO_PEROXISOMAL_TRANSPORT	PEROXISOME ORGANIZATION	O75381	O75381-2	PEX14	0.198371039	-0.363893291
GO_PEROXISOMAL_TRANSPORT	PEROXISOME ORGANIZATION	P22307	P22307-2	SCP2	0.647454812	0.617657275
GO_PEROXISOMAL_TRANSPORT	PEROXISOME ORGANIZATION	P51659	P51659	HSD17B4	0.847158827	0.044388763
GO_PEROXISOME_ORGANIZATION	PEROXISOME ORGANIZATION	P62979	P62979	RPS27A	0.763590929	0.047030253
GO_PEROXISOME_ORGANIZATION	PEROXISOME ORGANIZATION	P04040	P04040	CAT	0.617992421	0.112353725
GO_PEROXISOME_ORGANIZATION	PEROXISOME ORGANIZATION	O00116	O00116	AGPS	0.968079169	0.005214501
GO_PEROXISOME_ORGANIZATION	PEROXISOME ORGANIZATION	O75381	O75381-2	PEX14	0.198371039	-0.363893291
GO_PEROXISOME_ORGANIZATION	PEROXISOME ORGANIZATION	P51659	P51659	HSD17B4	0.847158827	0.044388763
GO_PEROXISOME_ORGANIZATION	PEROXISOME ORGANIZATION	P22307	P22307-2	SCP2	0.647454812	0.617657275
GO_PROTEIN_IMPORT_INTO_PEROXISOME_MATRIX	PEROXISOME ORGANIZATION	O75381	O75381-2	PEX14	0.198371039	-0.363893291
GO_BILE_ACID_METABOLIC_PROCESS	LIPID METABOLISM	P51659	P51659	HSD17B4	0.847158827	0.044388763
GO_BILE_ACID_METABOLIC_PROCESS	LIPID METABOLISM	P22307	P22307-2	SCP2	0.647454812	0.617657275
GO_CELLULAR_LIPID_METABOLIC_PROCESS	LIPID METABOLISM	P63244	P63244	GNB2L1	0.63168872	-0.156426888
GO_CELLULAR_LIPID_METABOLIC_PROCESS	LIPID METABOLISM	Q01469	Q01469	FABP5	0.904332753	0.008789664
GO_CELLULAR_LIPID_METABOLIC_PROCESS	LIPID METABOLISM	P53396	P53396	ACLY	0.617538075	0.787510424
GO_CELLULAR_LIPID_METABOLIC_PROCESS	LIPID METABOLISM	P04040	P04040	CAT	0.617992421	0.112353725
GO_CELLULAR_LIPID_METABOLIC_PROCESS	LIPID METABOLISM	P37268	P37268	FDFT1	0.545572345	-1.412219443
GO_CELLULAR_LIPID_METABOLIC_PROCESS	LIPID METABOLISM	P51659	P51659	HSD17B4	0.847158827	0.044388763
GO_CELLULAR_LIPID_METABOLIC_PROCESS	LIPID METABOLISM	O75131	O75131	CPNE3	0.603523682	-1.348421666
GO_CELLULAR_LIPID_METABOLIC_PROCESS	LIPID METABOLISM	P49327	P49327	FASN	0.261508635	-0.434684301
GO_CELLULAR_LIPID_METABOLIC_PROCESS	LIPID METABOLISM	O95292	O95292	VAPB	0.617538075	-1.411836922
GO_CELLULAR_LIPID_METABOLIC_PROCESS	LIPID METABOLISM	P09211	P09211	GSTP1	0.697268916	-0.140843071
GO_CELLULAR_LIPID_METABOLIC_PROCESS	LIPID METABOLISM	P61916	P61916	NPC2	0.617992421	-1.348578982
GO_CELLULAR_LIPID_METABOLIC_PROCESS	LIPID METABOLISM	Q9P0L0	Q9P0L0	VAPA	0.808636041	0.324283467
GO_CELLULAR_LIPID_METABOLIC_PROCESS	LIPID METABOLISM	O75342	O75342	ALOX12B	0.095864821	-0.191647066
GO_CELLULAR_LIPID_METABOLIC_PROCESS	LIPID METABOLISM	P09622	P09622-2	DLD	0.778927109	0.442081015
GO_CELLULAR_LIPID_METABOLIC_PROCESS	LIPID METABOLISM	P98160	P98160	HSPG2	0.095864821	-0.46848628
GO_CELLULAR_LIPID_METABOLIC_PROCESS	LIPID METABOLISM	P05090	P05090	APOD	0.524586996	-1.837272634
GO_CELLULAR_LIPID_METABOLIC_PROCESS	LIPID METABOLISM	P04083	P04083	ANXA1	0.77308493	-0.094637785
GO_CELLULAR_LIPID_METABOLIC_PROCESS	LIPID METABOLISM	P22307	P22307-2	SCP2	0.647454812	0.617657275
GO_CELLULAR_LIPID_METABOLIC_PROCESS	LIPID METABOLISM	P51608	P51608	MECP2	0.719085221	-0.069772857
GO_CELLULAR_LIPID_METABOLIC_PROCESS	LIPID METABOLISM	O00116	O00116	AGPS	0.968079169	0.005214501
GO_CELLULAR_LIPID_METABOLIC_PROCESS	LIPID METABOLISM	Q99623	Q99623	PHB2	0.968079169	-0.007406368
GO_CELLULAR_LIPID_METABOLIC_PROCESS	LIPID METABOLISM	Q03135	Q03135	CAV1	0.617992421	-1.217951677
GO_DICARBOXYLIC_ACID_BIOSYNTHETIC_PROCESS	LIPID METABOLISM	P11586	P11586	MTHFD1	0.893425607	0.120826026
GO_DICARBOXYLIC_ACID_BIOSYNTHETIC_PROCESS	LIPID METABOLISM	P00367	P00367	GLUD1	0.219285418	-0.451325785
GO_DICARBOXYLIC_ACID_METABOLIC_PROCESS	LIPID METABOLISM	P00367	P00367	GLUD1	0.219285418	-0.451325785
GO_DICARBOXYLIC_ACID_METABOLIC_PROCESS	LIPID METABOLISM	P11586	P11586	MTHFD1	0.893425607	0.120826026
GO_DICARBOXYLIC_ACID_METABOLIC_PROCESS	LIPID METABOLISM	P40926	P40926	MDH2	0.791739731	-0.096358834
GO_DICARBOXYLIC_ACID_METABOLIC_PROCESS	LIPID METABOLISM	P53396	P53396	ACLY	0.617538075	0.787510424
GO_DICARBOXYLIC_ACID_METABOLIC_PROCESS	LIPID METABOLISM	P09622	P09622-2	DLD	0.778927109	0.442081015
GO_ETHER_BIOSYNTHETIC_PROCESS	LIPID METABOLISM	P49327	P49327	FASN	0.261508635	-0.434684301
GO_ETHER_BIOSYNTHETIC_PROCESS	LIPID METABOLISM	O00116	O00116	AGPS	0.968079169	0.005214501
GO_ETHER_METABOLIC_PROCESS	LIPID METABOLISM	P49327	P49327	FASN	0.261508635	-0.434684301
GO_ETHER_METABOLIC_PROCESS	LIPID METABOLISM	O00116	O00116	AGPS	0.968079169	0.005214501
GO_ETHER_METABOLIC_PROCESS	LIPID METABOLISM	P10599	P10599	TXN	0.446734587	-0.21490676
GO_FATTY_ACID_BETA_OXIDATION	LIPID METABOLISM	P51659	P51659	HSD17B4	0.847158827	0.044388763
GO_FATTY_ACID_BETA_OXIDATION	LIPID METABOLISM	P22307	P22307-2	SCP2	0.647454812	0.617657275
GO_FATTY_ACID_CATABOLIC_PROCESS	LIPID METABOLISM	P51659	P51659	HSD17B4	0.847158827	0.044388763
GO_FATTY_ACID_CATABOLIC_PROCESS	LIPID METABOLISM	P22307	P22307-2	SCP2	0.647454812	0.617657275
GO_LIPID_BIOSYNTHETIC_PROCESS	LIPID METABOLISM	O00116	O00116	AGPS	0.968079169	0.005214501
GO_LIPID_BIOSYNTHETIC_PROCESS	LIPID METABOLISM	P62826	P62826	RAN	0.806392891	-0.07328884
GO_LIPID_BIOSYNTHETIC_PROCESS	LIPID METABOLISM	O95292	O95292	VAPB	0.617538075	-1.411836922
GO_LIPID_BIOSYNTHETIC_PROCESS	LIPID METABOLISM	P05023	P05023-3	ATP1A1	0.792955938	0.355601503
GO_LIPID_BIOSYNTHETIC_PROCESS	LIPID METABOLISM	P11413	P11413	G6PD	0.038150089	2.218946738
GO_LIPID_BIOSYNTHETIC_PROCESS	LIPID METABOLISM	P04083	P04083	ANXA1	0.77308493	-0.094637785
GO_LIPID_BIOSYNTHETIC_PROCESS	LIPID METABOLISM	P22307	P22307-2	SCP2	0.647454812	0.617657275
GO_LIPID_BIOSYNTHETIC_PROCESS	LIPID METABOLISM	P09211	P09211	GSTP1	0.697268916	-0.140843071
GO_LIPID_BIOSYNTHETIC_PROCESS	LIPID METABOLISM	Q01469	Q01469	FABP5	0.904332753	0.008789664
GO_LIPID_BIOSYNTHETIC_PROCESS	LIPID METABOLISM	Q15125	Q15125	EBP	0.585806154	-1.41503718
GO_LIPID_BIOSYNTHETIC_PROCESS	LIPID METABOLISM	O75342	O75342	ALOX12B	0.095864821	-0.191647066
GO_LIPID_BIOSYNTHETIC_PROCESS	LIPID METABOLISM	P63244	P63244	GNB2L1	0.63168872	-0.156426888
GO_LIPID_BIOSYNTHETIC_PROCESS	LIPID METABOLISM	P49327	P49327	FASN	0.261508635	-0.434684301
GO_LIPID_BIOSYNTHETIC_PROCESS	LIPID METABOLISM	O75131	O75131	CPNE3	0.603523682	-1.348421666
GO_LIPID_BIOSYNTHETIC_PROCESS	LIPID METABOLISM	P53396	P53396	ACLY	0.617538075	0.787510424
GO_LIPID_BIOSYNTHETIC_PROCESS	LIPID METABOLISM	P37268	P37268	FDFT1	0.545572345	-1.412219443
GO_LIPID_BIOSYNTHETIC_PROCESS	LIPID METABOLISM	Q9P0L0	Q9P0L0	VAPA	0.808636041	0.324283467
GO_LIPID_BIOSYNTHETIC_PROCESS	LIPID METABOLISM	P51659	P51659	HSD17B4	0.847158827	0.044388763
GO_LIPID_METABOLIC_PROCESS	LIPID METABOLISM	P51149	P51149	RAB7A	0.617992421	-0.168998406
GO_LIPID_METABOLIC_PROCESS	LIPID METABOLISM	P22307	P22307-2	SCP2	0.647454812	0.617657275
GO_LIPID_METABOLIC_PROCESS	LIPID METABOLISM	Q15125	Q15125	EBP	0.585806154	-1.41503718
GO_LIPID_METABOLIC_PROCESS	LIPID METABOLISM	P09211	P09211	GSTP1	0.697268916	-0.140843071
GO_LIPID_METABOLIC_PROCESS	LIPID METABOLISM	P49327	P49327	FASN	0.261508635	-0.434684301
GO_LIPID_METABOLIC_PROCESS	LIPID METABOLISM	P62826	P62826	RAN	0.806392891	-0.07328884
GO_LIPID_METABOLIC_PROCESS	LIPID METABOLISM	P37268	P37268	FDFT1	0.545572345	-1.412219443
GO_LIPID_METABOLIC_PROCESS	LIPID METABOLISM	P63244	P63244	GNB2L1	0.63168872	-0.156426888
GO_LIPID_METABOLIC_PROCESS	LIPID METABOLISM	P11413	P11413	G6PD	0.038150089	2.218946738
GO_LIPID_METABOLIC_PROCESS	LIPID METABOLISM	Q99623	Q99623	PHB2	0.968079169	-0.007406368
GO_LIPID_METABOLIC_PROCESS	LIPID METABOLISM	P09622	P09622-2	DLD	0.778927109	0.442081015
GO_LIPID_METABOLIC_PROCESS	LIPID METABOLISM	P06576	P06576	ATP5B	0.808894704	-0.109391668
GO_LIPID_METABOLIC_PROCESS	LIPID METABOLISM	P05090	P05090	APOD	0.524586996	-1.837272634
GO_LIPID_METABOLIC_PROCESS	LIPID METABOLISM	O00116	O00116	AGPS	0.968079169	0.005214501
GO_LIPID_METABOLIC_PROCESS	LIPID METABOLISM	Q9P0L0	Q9P0L0	VAPA	0.808636041	0.324283467
GO_LIPID_METABOLIC_PROCESS	LIPID METABOLISM	O75342	O75342	ALOX12B	0.095864821	-0.191647066
GO_LIPID_METABOLIC_PROCESS	LIPID METABOLISM	P04083	P04083	ANXA1	0.77308493	-0.094637785
GO_LIPID_METABOLIC_PROCESS	LIPID METABOLISM	P04040	P04040	CAT	0.617992421	0.112353725
GO_LIPID_METABOLIC_PROCESS	LIPID METABOLISM	P61916	P61916	NPC2	0.617992421	-1.348578982
GO_LIPID_METABOLIC_PROCESS	LIPID METABOLISM	O75131	O75131	CPNE3	0.603523682	-1.348421666
GO_LIPID_METABOLIC_PROCESS	LIPID METABOLISM	Q01469	Q01469	FABP5	0.904332753	0.008789664
GO_LIPID_METABOLIC_PROCESS	LIPID METABOLISM	O14773	O14773-2	TPP1	0.468199072	-2.592760064
GO_LIPID_METABOLIC_PROCESS	LIPID METABOLISM	Q03135	Q03135	CAV1	0.617992421	-1.217951677
GO_LIPID_METABOLIC_PROCESS	LIPID METABOLISM	O60869	O60869-2	EDF1	0.778927109	0.068642082
GO_LIPID_METABOLIC_PROCESS	LIPID METABOLISM	P53396	P53396	ACLY	0.617538075	0.787510424
GO_LIPID_METABOLIC_PROCESS	LIPID METABOLISM	P25705	P25705	ATP5A1	0.603374467	0.03665914
GO_LIPID_METABOLIC_PROCESS	LIPID METABOLISM	P98160	P98160	HSPG2	0.095864821	-0.46848628
GO_LIPID_METABOLIC_PROCESS	LIPID METABOLISM	P05023	P05023-3	ATP1A1	0.792955938	0.355601503
GO_LIPID_METABOLIC_PROCESS	LIPID METABOLISM	P51608	P51608	MECP2	0.719085221	-0.069772857
GO_LIPID_METABOLIC_PROCESS	LIPID METABOLISM	O95292	O95292	VAPB	0.617538075	-1.411836922
GO_LIPID_METABOLIC_PROCESS	LIPID METABOLISM	P51659	P51659	HSD17B4	0.847158827	0.044388763
GO_MONOCARBOXYLIC_ACID_BIOSYNTHETIC_PROCESS	LIPID METABOLISM	P09211	P09211	GSTP1	0.697268916	-0.140843071
GO_MONOCARBOXYLIC_ACID_BIOSYNTHETIC_PROCESS	LIPID METABOLISM	P04083	P04083	ANXA1	0.77308493	-0.094637785
GO_MONOCARBOXYLIC_ACID_BIOSYNTHETIC_PROCESS	LIPID METABOLISM	O75342	O75342	ALOX12B	0.095864821	-0.191647066
GO_MONOCARBOXYLIC_ACID_BIOSYNTHETIC_PROCESS	LIPID METABOLISM	P49327	P49327	FASN	0.261508635	-0.434684301
GO_MONOCARBOXYLIC_ACID_BIOSYNTHETIC_PROCESS	LIPID METABOLISM	Q01469	Q01469	FABP5	0.904332753	0.008789664
GO_MONOCARBOXYLIC_ACID_BIOSYNTHETIC_PROCESS	LIPID METABOLISM	P53396	P53396	ACLY	0.617538075	0.787510424
GO_MONOCARBOXYLIC_ACID_BIOSYNTHETIC_PROCESS	LIPID METABOLISM	P51659	P51659	HSD17B4	0.847158827	0.044388763
GO_MONOCARBOXYLIC_ACID_BIOSYNTHETIC_PROCESS	LIPID METABOLISM	Q99497	Q99497	PARK7	0.27763952	-0.330899124
GO_MONOCARBOXYLIC_ACID_BIOSYNTHETIC_PROCESS	LIPID METABOLISM	P14618	P14618	PKM	0.647454812	0.101724886
GO_MONOCARBOXYLIC_ACID_BIOSYNTHETIC_PROCESS	LIPID METABOLISM	P22307	P22307-2	SCP2	0.647454812	0.617657275
GO_MONOCARBOXYLIC_ACID_METABOLIC_PROCESS	LIPID METABOLISM	O75342	O75342	ALOX12B	0.095864821	-0.191647066
GO_MONOCARBOXYLIC_ACID_METABOLIC_PROCESS	LIPID METABOLISM	P35613	P35613-2	BSG	0.684419182	-0.164605711
GO_MONOCARBOXYLIC_ACID_METABOLIC_PROCESS	LIPID METABOLISM	P60174	P60174	TPI1	0.808636041	-0.033011968
GO_MONOCARBOXYLIC_ACID_METABOLIC_PROCESS	LIPID METABOLISM	P04083	P04083	ANXA1	0.77308493	-0.094637785
GO_MONOCARBOXYLIC_ACID_METABOLIC_PROCESS	LIPID METABOLISM	P09622	P09622-2	DLD	0.778927109	0.442081015
GO_MONOCARBOXYLIC_ACID_METABOLIC_PROCESS	LIPID METABOLISM	P04406	P04406	GAPDH	0.406409129	0.229139824
GO_MONOCARBOXYLIC_ACID_METABOLIC_PROCESS	LIPID METABOLISM	P09972	P09972	ALDOC	0.218366501	-0.460058402
GO_MONOCARBOXYLIC_ACID_METABOLIC_PROCESS	LIPID METABOLISM	Q03135	Q03135	CAV1	0.617992421	-1.217951677
GO_MONOCARBOXYLIC_ACID_METABOLIC_PROCESS	LIPID METABOLISM	P14618	P14618	PKM	0.647454812	0.101724886
GO_MONOCARBOXYLIC_ACID_METABOLIC_PROCESS	LIPID METABOLISM	P53396	P53396	ACLY	0.617538075	0.787510424
GO_MONOCARBOXYLIC_ACID_METABOLIC_PROCESS	LIPID METABOLISM	P09211	P09211	GSTP1	0.697268916	-0.140843071
GO_MONOCARBOXYLIC_ACID_METABOLIC_PROCESS	LIPID METABOLISM	P04075	P04075	ALDOA	0.298999442	0.23358794
GO_MONOCARBOXYLIC_ACID_METABOLIC_PROCESS	LIPID METABOLISM	Q99497	Q99497	PARK7	0.27763952	-0.330899124
GO_MONOCARBOXYLIC_ACID_METABOLIC_PROCESS	LIPID METABOLISM	P19367	P19367	HK1	0.81940021	0.277323328
GO_MONOCARBOXYLIC_ACID_METABOLIC_PROCESS	LIPID METABOLISM	P49327	P49327	FASN	0.261508635	-0.434684301
GO_MONOCARBOXYLIC_ACID_METABOLIC_PROCESS	LIPID METABOLISM	P21796	P21796	VDAC1	0.320492475	-0.311933304
GO_MONOCARBOXYLIC_ACID_METABOLIC_PROCESS	LIPID METABOLISM	P51659	P51659	HSD17B4	0.847158827	0.044388763
GO_MONOCARBOXYLIC_ACID_METABOLIC_PROCESS	LIPID METABOLISM	P07195	P07195	LDHB	0.647454812	0.084839499
GO_MONOCARBOXYLIC_ACID_METABOLIC_PROCESS	LIPID METABOLISM	Q01469	Q01469	FABP5	0.904332753	0.008789664
GO_MONOCARBOXYLIC_ACID_METABOLIC_PROCESS	LIPID METABOLISM	P06733	P06733	ENO1	0.808894704	0.079176627
GO_MONOCARBOXYLIC_ACID_METABOLIC_PROCESS	LIPID METABOLISM	P00338	P00338	LDHA	0.362394394	0.243862916
GO_MONOCARBOXYLIC_ACID_METABOLIC_PROCESS	LIPID METABOLISM	P06744	P06744	GPI	0.77308493	0.484595653
GO_MONOCARBOXYLIC_ACID_METABOLIC_PROCESS	LIPID METABOLISM	P22307	P22307-2	SCP2	0.647454812	0.617657275
GO_MONOCARBOXYLIC_ACID_METABOLIC_PROCESS	LIPID METABOLISM	P18669	P18669	PGAM1	0.847158827	-0.064866428
GO_STEROID_METABOLIC_PROCESS	LIPID METABOLISM	P49327	P49327	FASN	0.261508635	-0.434684301
GO_STEROID_METABOLIC_PROCESS	LIPID METABOLISM	P37268	P37268	FDFT1	0.545572345	-1.412219443
GO_STEROID_METABOLIC_PROCESS	LIPID METABOLISM	P04040	P04040	CAT	0.617992421	0.112353725
GO_STEROID_METABOLIC_PROCESS	LIPID METABOLISM	P11413	P11413	G6PD	0.038150089	2.218946738
GO_STEROID_METABOLIC_PROCESS	LIPID METABOLISM	P53396	P53396	ACLY	0.617538075	0.787510424
GO_STEROID_METABOLIC_PROCESS	LIPID METABOLISM	P51659	P51659	HSD17B4	0.847158827	0.044388763
GO_STEROID_METABOLIC_PROCESS	LIPID METABOLISM	Q15125	Q15125	EBP	0.585806154	-1.41503718
GO_STEROID_METABOLIC_PROCESS	LIPID METABOLISM	P22307	P22307-2	SCP2	0.647454812	0.617657275
GO_STEROID_METABOLIC_PROCESS	LIPID METABOLISM	P51608	P51608	MECP2	0.719085221	-0.069772857
GO_STEROID_METABOLIC_PROCESS	LIPID METABOLISM	P62826	P62826	RAN	0.806392891	-0.07328884
GO_STEROID_METABOLIC_PROCESS	LIPID METABOLISM	P05023	P05023-3	ATP1A1	0.792955938	0.355601503
GO_STEROID_METABOLIC_PROCESS	LIPID METABOLISM	P61916	P61916	NPC2	0.617992421	-1.348578982
GO_TRICARBOXYLIC_ACID_METABOLIC_PROCESS	LIPID METABOLISM	P00367	P00367	GLUD1	0.219285418	-0.451325785
GO_TRICARBOXYLIC_ACID_METABOLIC_PROCESS	LIPID METABOLISM	Q99798	Q99798	ACO2	0.710574113	0.539350804
GO_TRICARBOXYLIC_ACID_METABOLIC_PROCESS	LIPID METABOLISM	P53396	P53396	ACLY	0.617538075	0.787510424
GO_CELLULAR_RESPONSE_TO_REACTIVE_OXYGEN_SPECIES	ROS/NADP METABOLISM	Q06830	Q06830	PRDX1	0.27763952	0.119128933
GO_CELLULAR_RESPONSE_TO_REACTIVE_OXYGEN_SPECIES	ROS/NADP METABOLISM	P10599	P10599	TXN	0.446734587	-0.21490676
GO_CELLULAR_RESPONSE_TO_REACTIVE_OXYGEN_SPECIES	ROS/NADP METABOLISM	P32119	P32119	PRDX2	0.376510338	-0.0859063
GO_CELLULAR_RESPONSE_TO_REACTIVE_OXYGEN_SPECIES	ROS/NADP METABOLISM	Q14103	Q14103-4	HNRNPD	0.77308493	-0.04811234
GO_CELLULAR_RESPONSE_TO_REACTIVE_OXYGEN_SPECIES	ROS/NADP METABOLISM	P05089	P05089	ARG1	0.646897083	0.684173129
GO_CELLULAR_RESPONSE_TO_REACTIVE_OXYGEN_SPECIES	ROS/NADP METABOLISM	P63244	P63244	GNB2L1	0.63168872	-0.156426888
GO_CELLULAR_RESPONSE_TO_REACTIVE_OXYGEN_SPECIES	ROS/NADP METABOLISM	P10636	P10636-3	MAPT	0.63715212	-1.474355164
GO_CELLULAR_RESPONSE_TO_REACTIVE_OXYGEN_SPECIES	ROS/NADP METABOLISM	P04083	P04083	ANXA1	0.77308493	-0.094637785
GO_CELLULAR_RESPONSE_TO_REACTIVE_OXYGEN_SPECIES	ROS/NADP METABOLISM	P23396	P23396	RPS3	0.847158827	0.019448095
GO_CELLULAR_RESPONSE_TO_REACTIVE_OXYGEN_SPECIES	ROS/NADP METABOLISM	Q99497	Q99497	PARK7	0.27763952	-0.330899124
GO_CELLULAR_RESPONSE_TO_REACTIVE_OXYGEN_SPECIES	ROS/NADP METABOLISM	P06493	P06493	CDK1	0.949558297	0.057017232
GO_HYDROGEN_PEROXIDE_METABOLIC_PROCESS	ROS/NADP METABOLISM	P32119	P32119	PRDX2	0.376510338	-0.0859063
GO_HYDROGEN_PEROXIDE_METABOLIC_PROCESS	ROS/NADP METABOLISM	P04040	P04040	CAT	0.617992421	0.112353725
GO_HYDROGEN_PEROXIDE_METABOLIC_PROCESS	ROS/NADP METABOLISM	Q99497	Q99497	PARK7	0.27763952	-0.330899124
GO_HYDROGEN_PEROXIDE_METABOLIC_PROCESS	ROS/NADP METABOLISM	Q06830	Q06830	PRDX1	0.27763952	0.119128933
GO_HYDROGEN_PEROXIDE_METABOLIC_PROCESS	ROS/NADP METABOLISM	P63000	P63000-2	RAC1	0.617538075	1.210385458
GO_HYDROGEN_PEROXIDE_METABOLIC_PROCESS	ROS/NADP METABOLISM	Q13162	Q13162	PRDX4	0.617992421	1.150577111
GO_NADP_METABOLIC_PROCESS	ROS/NADP METABOLISM	P37837	P37837	TALDO1	0.617992421	1.195290884
GO_NADP_METABOLIC_PROCESS	ROS/NADP METABOLISM	P29401	P29401	TKT	0.27763952	-0.19304767
GO_NADP_METABOLIC_PROCESS	ROS/NADP METABOLISM	P18669	P18669	PGAM1	0.847158827	-0.064866428
GO_NADP_METABOLIC_PROCESS	ROS/NADP METABOLISM	P11413	P11413	G6PD	0.038150089	2.218946738
GO_REACTIVE_OXYGEN_SPECIES_METABOLIC_PROCESS	ROS/NADP METABOLISM	Q06830	Q06830	PRDX1	0.27763952	0.119128933
GO_REACTIVE_OXYGEN_SPECIES_METABOLIC_PROCESS	ROS/NADP METABOLISM	P21796	P21796	VDAC1	0.320492475	-0.311933304
GO_REACTIVE_OXYGEN_SPECIES_METABOLIC_PROCESS	ROS/NADP METABOLISM	P63000	P63000-2	RAC1	0.617538075	1.210385458
GO_REACTIVE_OXYGEN_SPECIES_METABOLIC_PROCESS	ROS/NADP METABOLISM	P32119	P32119	PRDX2	0.376510338	-0.0859063
GO_REACTIVE_OXYGEN_SPECIES_METABOLIC_PROCESS	ROS/NADP METABOLISM	Q13162	Q13162	PRDX4	0.617992421	1.150577111
GO_REACTIVE_OXYGEN_SPECIES_METABOLIC_PROCESS	ROS/NADP METABOLISM	P09211	P09211	GSTP1	0.697268916	-0.140843071
GO_REACTIVE_OXYGEN_SPECIES_METABOLIC_PROCESS	ROS/NADP METABOLISM	Q03135	Q03135	CAV1	0.617992421	-1.217951677
GO_REACTIVE_OXYGEN_SPECIES_METABOLIC_PROCESS	ROS/NADP METABOLISM	P10809	P10809	HSPD1	0.832227118	0.065902467
GO_REACTIVE_OXYGEN_SPECIES_METABOLIC_PROCESS	ROS/NADP METABOLISM	P10636	P10636-3	MAPT	0.63715212	-1.474355164
GO_REACTIVE_OXYGEN_SPECIES_METABOLIC_PROCESS	ROS/NADP METABOLISM	Q99497	Q99497	PARK7	0.27763952	-0.330899124
GO_REACTIVE_OXYGEN_SPECIES_METABOLIC_PROCESS	ROS/NADP METABOLISM	P04040	P04040	CAT	0.617992421	0.112353725
GO_REACTIVE_OXYGEN_SPECIES_METABOLIC_PROCESS	ROS/NADP METABOLISM	P08238	P08238	HSP90AB1	0.778927109	0.084613057
GO_REACTIVE_OXYGEN_SPECIES_METABOLIC_PROCESS	ROS/NADP METABOLISM	P07900	P07900-2	HSP90AA1	0.893425607	-0.053713298
GO_REACTIVE_OXYGEN_SPECIES_METABOLIC_PROCESS	ROS/NADP METABOLISM	P11413	P11413	G6PD	0.038150089	2.218946738
GO_SUPEROXIDE_METABOLIC_PROCESS	ROS/NADP METABOLISM	Q99497	Q99497	PARK7	0.27763952	-0.330899124
GO_SUPEROXIDE_METABOLIC_PROCESS	ROS/NADP METABOLISM	P09211	P09211	GSTP1	0.697268916	-0.140843071
GO_SUPEROXIDE_METABOLIC_PROCESS	ROS/NADP METABOLISM	P10636	P10636-3	MAPT	0.63715212	-1.474355164
GO_SUPEROXIDE_METABOLIC_PROCESS	ROS/NADP METABOLISM	P32119	P32119	PRDX2	0.376510338	-0.0859063
GO_SUPEROXIDE_METABOLIC_PROCESS	ROS/NADP METABOLISM	Q06830	Q06830	PRDX1	0.27763952	0.119128933
GO_BRANCHED_CHAIN_AMINO_ACID_METABOLIC_PROCESS	AMINO ACID METABOLISM	P09622	P09622-2	DLD	0.778927109	0.442081015

## Sheet: GOBP.PeroMitoTr+.Pero
GO Term	GO Name	Uniprot	Gene Name	Scale Log2 Ratio	Qvalue PeroMitoTr+.Pero
GO:0032981	mitochondrial respiratory chain complex I assembly	O14561	NDUFAB1	1.28323	1.99663e-85
GO:0032981	mitochondrial respiratory chain complex I assembly	O43676	NDUFB3	1.31793	1.99663e-85
GO:0032981	mitochondrial respiratory chain complex I assembly	O75380	NDUFS6	1.4573	1.99663e-85
GO:0032981	mitochondrial respiratory chain complex I assembly	O75489	NDUFS3	1.4465	1.99663e-85
GO:0032981	mitochondrial respiratory chain complex I assembly	O95139	NDUFB6	1.20205	1.99663e-85
GO:0032981	mitochondrial respiratory chain complex I assembly	O95168	NDUFB4	1.43752	1.99663e-85
GO:0032981	mitochondrial respiratory chain complex I assembly	O96000	NDUFB10	1.41798	1.99663e-85
GO:0032981	mitochondrial respiratory chain complex I assembly	P19404	NDUFV2	1.34647	1.99663e-85
GO:0032981	mitochondrial respiratory chain complex I assembly	P56556	NDUFA6	1.38337	1.99663e-85
GO:0032981	mitochondrial respiratory chain complex I assembly	Q16718	NDUFA5	1.43456	1.99663e-85
GO:0032981	mitochondrial respiratory chain complex I assembly	Q9BU61	NDUFAF3	1.35395	1.99663e-85
GO:0032981	mitochondrial respiratory chain complex I assembly	Q9H061	TMEM126A	1.33489	1.99663e-85
GO:0032981	mitochondrial respiratory chain complex I assembly	Q9UI09	NDUFA12	1.38306	1.99663e-85
GO:0032981	mitochondrial respiratory chain complex I assembly	Q9Y6M9	NDUFB9	1.39127	1.99663e-85
GO:0050727	regulation of inflammatory response	P04083	ANXA1	-0.809094	3.18791e-39
GO:0050727	regulation of inflammatory response	P05109	S100A8	-0.805707	3.18791e-39
GO:0050727	regulation of inflammatory response	P06702	S100A9	-0.801076	3.18791e-39
GO:0050727	regulation of inflammatory response	P60900	PSMA6	-0.822879	3.18791e-39
GO:0050727	regulation of inflammatory response	P62328	TMSB4X	-0.845527	3.18791e-39
GO:0050727	regulation of inflammatory response	Q15942	ZYX	-0.879929	3.18791e-39
GO:0050727	regulation of inflammatory response	Q99497	PARK7	-0.740272	3.18791e-39
GO:0006120	mitochondrial electron transport, NADH to ubiquinone	O00483	NDUFA4	1.05973	4.21167e-33
GO:0006120	mitochondrial electron transport, NADH to ubiquinone	O14561	NDUFAB1	1.28323	4.21167e-33
GO:0006120	mitochondrial electron transport, NADH to ubiquinone	O43676	NDUFB3	1.31793	4.21167e-33
GO:0006120	mitochondrial electron transport, NADH to ubiquinone	O75380	NDUFS6	1.4573	4.21167e-33
GO:0006120	mitochondrial electron transport, NADH to ubiquinone	O75489	NDUFS3	1.4465	4.21167e-33
GO:0006120	mitochondrial electron transport, NADH to ubiquinone	O95139	NDUFB6	1.20205	4.21167e-33
GO:0006120	mitochondrial electron transport, NADH to ubiquinone	O95168	NDUFB4	1.43752	4.21167e-33
GO:0006120	mitochondrial electron transport, NADH to ubiquinone	O96000	NDUFB10	1.41798	4.21167e-33
GO:0006120	mitochondrial electron transport, NADH to ubiquinone	P19404	NDUFV2	1.34647	4.21167e-33
GO:0006120	mitochondrial electron transport, NADH to ubiquinone	P56556	NDUFA6	1.38337	4.21167e-33
GO:0006120	mitochondrial electron transport, NADH to ubiquinone	Q16718	NDUFA5	1.43456	4.21167e-33
GO:0006120	mitochondrial electron transport, NADH to ubiquinone	Q9UI09	NDUFA12	1.38306	4.21167e-33
GO:0006120	mitochondrial electron transport, NADH to ubiquinone	Q9Y6M9	NDUFB9	1.39127	4.21167e-33
GO:0006626	protein targeting to mitochondrion	O14925	TIMM23	1.31704	3.74654e-06
GO:0006626	protein targeting to mitochondrion	O43615	TIMM44	1.26489	3.74654e-06
GO:0006626	protein targeting to mitochondrion	O94826	TOMM70A	1.23848	3.74654e-06
GO:0006626	protein targeting to mitochondrion	O96008	TOMM40	1.41326	3.74654e-06
GO:0006626	protein targeting to mitochondrion	P51572	BCAP31	0.928154	3.74654e-06
GO:0006626	protein targeting to mitochondrion	Q9Y5J7	TIMM9	1.3824	3.74654e-06
GO:1901990	regulation of mitotic cell cycle phase transition	O14818	PSMA7	-0.736275	5.89735e-05
GO:1901990	regulation of mitotic cell cycle phase transition	P25786	PSMA1	-0.717788	5.89735e-05
GO:1901990	regulation of mitotic cell cycle phase transition	P25789	PSMA4	-0.761456	5.89735e-05
GO:1901990	regulation of mitotic cell cycle phase transition	P28072	PSMB6	-0.832115	5.89735e-05
GO:1901990	regulation of mitotic cell cycle phase transition	P28074	PSMB5	-0.663951	5.89735e-05
GO:1901990	regulation of mitotic cell cycle phase transition	P55036	PSMD4	-0.720783	5.89735e-05
GO:1901990	regulation of mitotic cell cycle phase transition	P60900	PSMA6	-0.822879	5.89735e-05
GO:1901990	regulation of mitotic cell cycle phase transition	Q12834	CDC20	-0.87488	5.89735e-05
GO:1901990	regulation of mitotic cell cycle phase transition	Q99436	PSMB7	-1.51435	5.89735e-05
GO:0022904	respiratory electron transport chain	P13804	ETFA	0.93587	7.19023e-05
GO:0022904	respiratory electron transport chain	P19404	NDUFV2	1.34647	7.19023e-05
GO:0022904	respiratory electron transport chain	P21912	SDHB	1.50285	7.19023e-05
GO:0022904	respiratory electron transport chain	P31040	SDHA	0.979593	7.19023e-05
GO:0022904	respiratory electron transport chain	P38117	ETFB	1.13955	7.19023e-05
GO:0022904	respiratory electron transport chain	Q16718	NDUFA5	1.43456	7.19023e-05
GO:0038061	NIK/NF-kappaB signaling	O14818	PSMA7	-0.736275	7.19023e-05
GO:0038061	NIK/NF-kappaB signaling	P25786	PSMA1	-0.717788	7.19023e-05
GO:0038061	NIK/NF-kappaB signaling	P25789	PSMA4	-0.761456	7.19023e-05
GO:0038061	NIK/NF-kappaB signaling	P28072	PSMB6	-0.832115	7.19023e-05
GO:0038061	NIK/NF-kappaB signaling	P28074	PSMB5	-0.663951	7.19023e-05
GO:0038061	NIK/NF-kappaB signaling	P55036	PSMD4	-0.720783	7.19023e-05
GO:0038061	NIK/NF-kappaB signaling	P60900	PSMA6	-0.822879	7.19023e-05
GO:0038061	NIK/NF-kappaB signaling	Q01201	RELB	-0.720783	7.19023e-05
GO:0038061	NIK/NF-kappaB signaling	Q99436	PSMB7	-1.51435	7.19023e-05
GO:1902036	regulation of hematopoietic stem cell differentiation	O14818	PSMA7	-0.736275	7.19023e-05
GO:1902036	regulation of hematopoietic stem cell differentiation	P25786	PSMA1	-0.717788	7.19023e-05
GO:1902036	regulation of hematopoietic stem cell differentiation	P25789	PSMA4	-0.761456	7.19023e-05
GO:1902036	regulation of hematopoietic stem cell differentiation	P28072	PSMB6	-0.832115	7.19023e-05
GO:1902036	regulation of hematopoietic stem cell differentiation	P28074	PSMB5	-0.663951	7.19023e-05
GO:1902036	regulation of hematopoietic stem cell differentiation	P55036	PSMD4	-0.720783	7.19023e-05
GO:1902036	regulation of hematopoietic stem cell differentiation	P60900	PSMA6	-0.822879	7.19023e-05
GO:1902036	regulation of hematopoietic stem cell differentiation	Q00534	CDK6	-0.720783	7.19023e-05
GO:1902036	regulation of hematopoietic stem cell differentiation	Q99436	PSMB7	-1.51435	7.19023e-05
GO:0002223	stimulatory C-type lectin receptor signaling pathway	O14818	PSMA7	-0.736275	7.19023e-05
GO:0002223	stimulatory C-type lectin receptor signaling pathway	P25786	PSMA1	-0.717788	7.19023e-05
GO:0002223	stimulatory C-type lectin receptor signaling pathway	P25789	PSMA4	-0.761456	7.19023e-05
GO:0002223	stimulatory C-type lectin receptor signaling pathway	P28072	PSMB6	-0.832115	7.19023e-05
GO:0002223	stimulatory C-type lectin receptor signaling pathway	P28074	PSMB5	-0.663951	7.19023e-05
GO:0002223	stimulatory C-type lectin receptor signaling pathway	P55036	PSMD4	-0.720783	7.19023e-05
GO:0002223	stimulatory C-type lectin receptor signaling pathway	P60900	PSMA6	-0.822879	7.19023e-05
GO:0002223	stimulatory C-type lectin receptor signaling pathway	Q01201	RELB	-0.720783	7.19023e-05
GO:0002223	stimulatory C-type lectin receptor signaling pathway	Q99436	PSMB7	-1.51435	7.19023e-05
GO:0033138	positive regulation of peptidyl-serine phosphorylation	P08238	HSP90AB1	-0.729855	0.000138501
GO:0033138	positive regulation of peptidyl-serine phosphorylation	P10599	TXN	-0.812578	0.000138501
GO:0033138	positive regulation of peptidyl-serine phosphorylation	P16070	CD44	-0.399326	0.000138501
GO:0033138	positive regulation of peptidyl-serine phosphorylation	P49840	GSK3A	-0.720783	0.000138501
GO:0033138	positive regulation of peptidyl-serine phosphorylation	Q99497	PARK7	-0.740272	0.000138501
GO:0033138	positive regulation of peptidyl-serine phosphorylation	Q9C0C2	TNKS1BP1	-0.780699	0.000138501
GO:0055114	oxidation-reduction process	O00116	AGPS	-0.701232	0.000267268
GO:0055114	oxidation-reduction process	O00483	NDUFA4	1.05973	0.000267268
GO:0055114	oxidation-reduction process	O00767	SCD	-0.720783	0.000267268
GO:0055114	oxidation-reduction process	O14561	NDUFAB1	1.28323	0.000267268
GO:0055114	oxidation-reduction process	O14949	UQCRQ	1.4126	0.000267268
GO:0055114	oxidation-reduction process	O43175	PHGDH	0.930001	0.000267268
GO:0055114	oxidation-reduction process	O43676	NDUFB3	1.31793	0.000267268
GO:0055114	oxidation-reduction process	O75342	ALOX12B	-0.634343	0.000267268
GO:0055114	oxidation-reduction process	O75380	NDUFS6	1.4573	0.000267268
GO:0055114	oxidation-reduction process	O75489	NDUFS3	1.4465	0.000267268
GO:0055114	oxidation-reduction process	O95139	NDUFB6	1.20205	0.000267268
GO:0055114	oxidation-reduction process	O95168	NDUFB4	1.43752	0.000267268
GO:0055114	oxidation-reduction process	O95571	ETHE1	1.25752	0.000267268
GO:0055114	oxidation-reduction process	O96000	NDUFB10	1.41798	0.000267268
GO:0055114	oxidation-reduction process	P00338	LDHA	-0.741915	0.000267268
GO:0055114	oxidation-reduction process	P00403	MT-CO2	0.898905	0.000267268
GO:0055114	oxidation-reduction process	P02794	FTH1	-0.825305	0.000267268
GO:0055114	oxidation-reduction process	P04040	CAT	-0.758292	0.000267268
GO:0055114	oxidation-reduction process	P04406	GAPDH	-0.724212	0.000267268
GO:0055114	oxidation-reduction process	P07195	LDHB	-0.782383	0.000267268
GO:0055114	oxidation-reduction process	P07237	P4HB	-0.293159	0.000267268
GO:0055114	oxidation-reduction process	P07919	UQCRH	1.23183	0.000267268
GO:0055114	oxidation-reduction process	P09601	HMOX1	1.19096	0.000267268
GO:0055114	oxidation-reduction process	P10599	TXN	-0.812578	0.000267268
GO:0055114	oxidation-reduction process	P11310	ACADM	1.23665	0.000267268
GO:0055114	oxidation-reduction process	P13667	PDIA4	-0.397049	0.000267268
GO:0055114	oxidation-reduction process	P13804	ETFA	0.93587	0.000267268
GO:0055114	oxidation-reduction process	P15121	AKR1B1	-1.26026	0.000267268
GO:0055114	oxidation-reduction process	P19404	NDUFV2	1.34647	0.000267268
GO:0055114	oxidation-reduction process	P21912	SDHB	1.50285	0.000267268
GO:0055114	oxidation-reduction process	P30101	PDIA3	-0.467735	0.000267268
GO:0055114	oxidation-reduction process	P30519	HMOX2	1.44093	0.000267268
GO:0055114	oxidation-reduction process	P31040	SDHA	0.979593	0.000267268
GO:0055114	oxidation-reduction process	P32119	PRDX2	-0.818167	0.000267268
GO:0055114	oxidation-reduction process	P36551	CPOX	1.20306	0.000267268
GO:0055114	oxidation-reduction process	P38117	ETFB	1.13955	0.000267268
GO:0055114	oxidation-reduction process	P40926	MDH2	-0.273782	0.000267268
GO:0055114	oxidation-reduction process	P43304	GPD2	1.53317	0.000267268
GO:0055114	oxidation-reduction process	P49327	FASN	-0.545879	0.000267268
GO:0055114	oxidation-reduction process	P50213	IDH3A	1.44266	0.000267268
GO:0055114	oxidation-reduction process	P51659	HSD17B4	-0.7292	0.000267268
GO:0055114	oxidation-reduction process	P53004	BLVRA	-0.720783	0.000267268
GO:0055114	oxidation-reduction process	P53701	HCCS	1.28843	0.000267268
GO:0055114	oxidation-reduction process	P56556	NDUFA6	1.38337	0.000267268
GO:0055114	oxidation-reduction process	P63104	YWHAZ	-0.778226	0.000267268
GO:0055114	oxidation-reduction process	P99999	CYCS	0.823652	0.000267268
GO:0055114	oxidation-reduction process	Q02809	PLOD1	0.966072	0.000267268
GO:0055114	oxidation-reduction process	Q06136	KDSR	1.17147	0.000267268
GO:0055114	oxidation-reduction process	Q06830	PRDX1	-0.736583	0.000267268
GO:0055114	oxidation-reduction process	Q14534	SQLE	-0.720783	0.000267268
GO:0055114	oxidation-reduction process	Q16718	NDUFA5	1.43456	0.000267268
GO:0055114	oxidation-reduction process	Q16836	HADH	1.26973	0.000267268
GO:0055114	oxidation-reduction process	Q8NBX0	SCCPDH	-1.09247	0.000267268
GO:0055114	oxidation-reduction process	Q8TC12	RDH11	1.21722	0.000267268
GO:0055114	oxidation-reduction process	Q8TED1	GPX8	1.39542	0.000267268
GO:0055114	oxidation-reduction process	Q96HE7	ERO1L	1.13593	0.000267268
GO:0055114	oxidation-reduction process	Q99536	VAT1	-0.87161	0.000267268
GO:0055114	oxidation-reduction process	Q9UBQ7	GRHPR	-0.720783	0.000267268
GO:0055114	oxidation-reduction process	Q9UI09	NDUFA12	1.38306	0.000267268
GO:0055114	oxidation-reduction process	Q9Y6M9	NDUFB9	1.39127	0.000267268
GO:0038095	Fc-epsilon receptor signaling pathway	O14818	PSMA7	-0.736275	0.00029693
GO:0038095	Fc-epsilon receptor signaling pathway	P25786	PSMA1	-0.717788	0.00029693
GO:0038095	Fc-epsilon receptor signaling pathway	P25789	PSMA4	-0.761456	0.00029693
GO:0038095	Fc-epsilon receptor signaling pathway	P28072	PSMB6	-0.832115	0.00029693
GO:0038095	Fc-epsilon receptor signaling pathway	P28074	PSMB5	-0.663951	0.00029693
GO:0038095	Fc-epsilon receptor signaling pathway	P55036	PSMD4	-0.720783	0.00029693
GO:0038095	Fc-epsilon receptor signaling pathway	P60900	PSMA6	-0.822879	0.00029693
GO:0038095	Fc-epsilon receptor signaling pathway	Q99436	PSMB7	-1.51435	0.00029693
GO:0010972	negative regulation of G2/M transition of mitotic cell cycle	O14818	PSMA7	-0.736275	0.00029693
GO:0010972	negative regulation of G2/M transition of mitotic cell cycle	P25786	PSMA1	-0.717788	0.00029693
GO:0010972	negative regulation of G2/M transition of mitotic cell cycle	P25789	PSMA4	-0.761456	0.00029693
GO:0010972	negative regulation of G2/M transition of mitotic cell cycle	P28072	PSMB6	-0.832115	0.00029693
GO:0010972	negative regulation of G2/M transition of mitotic cell cycle	P28074	PSMB5	-0.663951	0.00029693
GO:0010972	negative regulation of G2/M transition of mitotic cell cycle	P55036	PSMD4	-0.720783	0.00029693
GO:0010972	negative regulation of G2/M transition of mitotic cell cycle	P60900	PSMA6	-0.822879	0.00029693
GO:0010972	negative regulation of G2/M transition of mitotic cell cycle	Q99436	PSMB7	-1.51435	0.00029693
GO:0006521	regulation of cellular amino acid metabolic process	O14818	PSMA7	-0.736275	0.00029693
GO:0006521	regulation of cellular amino acid metabolic process	P25786	PSMA1	-0.717788	0.00029693
GO:0006521	regulation of cellular amino acid metabolic process	P25789	PSMA4	-0.761456	0.00029693
GO:0006521	regulation of cellular amino acid metabolic process	P28072	PSMB6	-0.832115	0.00029693
GO:0006521	regulation of cellular amino acid metabolic process	P28074	PSMB5	-0.663951	0.00029693
GO:0006521	regulation of cellular amino acid metabolic process	P55036	PSMD4	-0.720783	0.00029693
GO:0006521	regulation of cellular amino acid metabolic process	P60900	PSMA6	-0.822879	0.00029693
GO:0006521	regulation of cellular amino acid metabolic process	Q99436	PSMB7	-1.51435	0.00029693
GO:0031146	SCF-dependent proteasomal ubiquitin-dependent protein catabolic process	O14818	PSMA7	-0.736275	0.00029693
GO:0031146	SCF-dependent proteasomal ubiquitin-dependent protein catabolic process	P25786	PSMA1	-0.717788	0.00029693
GO:0031146	SCF-dependent proteasomal ubiquitin-dependent protein catabolic process	P25789	PSMA4	-0.761456	0.00029693
GO:0031146	SCF-dependent proteasomal ubiquitin-dependent protein catabolic process	P28072	PSMB6	-0.832115	0.00029693
GO:0031146	SCF-dependent proteasomal ubiquitin-dependent protein catabolic process	P28074	PSMB5	-0.663951	0.00029693
GO:0031146	SCF-dependent proteasomal ubiquitin-dependent protein catabolic process	P55036	PSMD4	-0.720783	0.00029693
GO:0031146	SCF-dependent proteasomal ubiquitin-dependent protein catabolic process	P60900	PSMA6	-0.822879	0.00029693
GO:0031146	SCF-dependent proteasomal ubiquitin-dependent protein catabolic process	Q99436	PSMB7	-1.51435	0.00029693
GO:0010499	proteasomal ubiquitin-independent protein catabolic process	O14818	PSMA7	-0.736275	0.00125085
GO:0010499	proteasomal ubiquitin-independent protein catabolic process	P25786	PSMA1	-0.717788	0.00125085
GO:0010499	proteasomal ubiquitin-independent protein catabolic process	P25789	PSMA4	-0.761456	0.00125085
GO:0010499	proteasomal ubiquitin-independent protein catabolic process	P28072	PSMB6	-0.832115	0.00125085
GO:0010499	proteasomal ubiquitin-independent protein catabolic process	P28074	PSMB5	-0.663951	0.00125085
GO:0010499	proteasomal ubiquitin-independent protein catabolic process	P60900	PSMA6	-0.822879	0.00125085
GO:0010499	proteasomal ubiquitin-independent protein catabolic process	Q99436	PSMB7	-1.51435	0.00125085
GO:0022900	electron transport chain	O43175	PHGDH	0.930001	0.00167111
GO:0022900	electron transport chain	O43676	NDUFB3	1.31793	0.00167111
GO:0022900	electron transport chain	P00403	MT-CO2	0.898905	0.00167111
GO:0022900	electron transport chain	P09669	COX6C	1.4734	0.00167111
GO:0022900	electron transport chain	P10606	COX5B	1.13888	0.00167111
GO:0022900	electron transport chain	P13804	ETFA	0.93587	0.00167111
GO:0022900	electron transport chain	P15121	AKR1B1	-1.26026	0.00167111
GO:0022900	electron transport chain	P21912	SDHB	1.50285	0.00167111
GO:0022900	electron transport chain	P31040	SDHA	0.979593	0.00167111
GO:0022900	electron transport chain	P38117	ETFB	1.13955	0.00167111
GO:0022900	electron transport chain	P99999	CYCS	0.823652	0.00167111
GO:0022900	electron transport chain	Q9UI09	NDUFA12	1.38306	0.00167111
GO:0070125	mitochondrial translational elongation	P82930	MRPS34	-0.720783	0.00892075
GO:0070125	mitochondrial translational elongation	Q16540	MRPL23	1.18554	0.00892075
GO:0070125	mitochondrial translational elongation	Q6P1L8	MRPL14	1.33407	0.00892075
GO:0070125	mitochondrial translational elongation	Q92552	MRPS27	1.24195	0.00892075
GO:0070125	mitochondrial translational elongation	Q9BYD1	MRPL13	1.35069	0.00892075
GO:0070125	mitochondrial translational elongation	Q9BYD6	MRPL1	1.35462	0.00892075
GO:0070125	mitochondrial translational elongation	Q9BYN8	MRPS26	1.28783	0.00892075
GO:0070125	mitochondrial translational elongation	Q9Y3D9	MRPS23	1.33681	0.00892075
GO:0070126	mitochondrial translational termination	P82930	MRPS34	-0.720783	0.00892075
GO:0070126	mitochondrial translational termination	Q16540	MRPL23	1.18554	0.00892075
GO:0070126	mitochondrial translational termination	Q6P1L8	MRPL14	1.33407	0.00892075
GO:0070126	mitochondrial translational termination	Q92552	MRPS27	1.24195	0.00892075
GO:0070126	mitochondrial translational termination	Q9BYD1	MRPL13	1.35069	0.00892075
GO:0070126	mitochondrial translational termination	Q9BYD6	MRPL1	1.35462	0.00892075
GO:0070126	mitochondrial translational termination	Q9BYN8	MRPS26	1.28783	0.00892075
GO:0070126	mitochondrial translational termination	Q9Y3D9	MRPS23	1.33681	0.00892075
GO:0006099	tricarboxylic acid cycle	P10515	DLAT	1.43417	0.00892075
GO:0006099	tricarboxylic acid cycle	P21912	SDHB	1.50285	0.00892075
GO:0006099	tricarboxylic acid cycle	P31040	SDHA	0.979593	0.00892075
GO:0006099	tricarboxylic acid cycle	P36957	DLST	1.00611	0.00892075
GO:0006099	tricarboxylic acid cycle	P40926	MDH2	-0.273782	0.00892075
GO:0006099	tricarboxylic acid cycle	P50213	IDH3A	1.44266	0.00892075
GO:0006099	tricarboxylic acid cycle	P53597	SUCLG1	1.24545	0.00892075
GO:0007030	Golgi organization	P49257	LMAN1	1.21026	0.0105343
GO:0007030	Golgi organization	P60953	CDC42	0.993017	0.0105343
GO:0007030	Golgi organization	P61019	RAB2A	1.13808	0.0105343
GO:0007030	Golgi organization	Q15363	TMED2	1.16806	0.0105343
GO:0007030	Golgi organization	Q6DD88	ATL3	1.06164	0.0105343
GO:0007030	Golgi organization	Q9BVK6	TMED9	-0.369261	0.0105343
GO:0007030	Golgi organization	Q9Y3A6	TMED5	1.20573	0.0105343
GO:0007264	small GTPase mediated signal transduction	P09601	HMOX1	1.19096	0.0169487
GO:0007264	small GTPase mediated signal transduction	P15153	RAC2	1.29404	0.0169487
GO:0007264	small GTPase mediated signal transduction	P60953	CDC42	0.993017	0.0169487
GO:0007264	small GTPase mediated signal transduction	P61586	RHOA	-0.720783	0.0169487
GO:0007264	small GTPase mediated signal transduction	P84095	RHOG	1.28223	0.0169487
GO:0007264	small GTPase mediated signal transduction	Q02818	NUCB1	0.679021	0.0169487
GO:0007264	small GTPase mediated signal transduction	Q99653	CHP1	0.807758	0.0169487
GO:0007264	small GTPase mediated signal transduction	Q9NP72	RAB18	1.27222	0.0169487
GO:0007005	mitochondrion organization	O75153	CLUH	-0.720783	0.0698748
GO:0007005	mitochondrion organization	O75323	GBAS	1.28317	0.0698748
GO:0007005	mitochondrion organization	P06576	ATP5B	-0.381092	0.0698748
GO:0007005	mitochondrion organization	P99999	CYCS	0.823652	0.0698748
GO:0007005	mitochondrion organization	Q00059	TFAM	1.06257	0.0698748
GO:0007005	mitochondrion organization	Q13637	RAB32	1.37365	0.0698748
GO:0007005	mitochondrion organization	Q9Y6H1	CHCHD2	1.35993	0.0698748
GO:0007005	mitochondrion organization	Q99497	PARK7	-0.740272	0.0698748
GO:0007005	mitochondrion organization	Q9UJZ1	STOML2	1.41266	0.0698748
GO:0007005	mitochondrion organization	Q9Y4W6	AFG3L2	1.51257	0.0698748
GO:0071456	cellular response to hypoxia	P02545	LMNA	-0.527964	0.205206
GO:0071456	cellular response to hypoxia	P07237	P4HB	-0.293159	0.205206
GO:0071456	cellular response to hypoxia	P09601	HMOX1	1.19096	0.205206
GO:0071456	cellular response to hypoxia	P27144	AK4	1.07047	0.205206
GO:0071456	cellular response to hypoxia	P42765	ACAA2	1.1199	0.205206
GO:0071456	cellular response to hypoxia	P55786	NPEPPS	-0.720783	0.205206
GO:0071456	cellular response to hypoxia	Q96A26	FAM162A	1.51961	0.205206
GO:0071456	cellular response to hypoxia	Q96HE7	ERO1L	1.13593	0.205206
GO:0006635	fatty acid beta-oxidation	P11310	ACADM	1.23665	0.209232
GO:0006635	fatty acid beta-oxidation	P24752	ACAT1	1.08752	0.209232
GO:0006635	fatty acid beta-oxidation	P30084	ECHS1	1.23718	0.209232
GO:0006635	fatty acid beta-oxidation	P42765	ACAA2	1.1199	0.209232
GO:0006635	fatty acid beta-oxidation	P51659	HSD17B4	-0.7292	0.209232
GO:0006635	fatty acid beta-oxidation	Q16836	HADH	1.26973	0.209232
GO:0006635	fatty acid beta-oxidation	Q9BWD1	ACAT2	-0.720783	0.209232
GO:0070268	cornification	P04259	KRT6B	-0.830982	0.212742
GO:0070268	cornification	P04632	CAPNS1	-0.872039	0.212742
GO:0070268	cornification	P05783	KRT18	-0.400081	0.212742
GO:0070268	cornification	P14923	JUP	-0.782996	0.212742
GO:0070268	cornification	P15924	DSP	-0.778957	0.212742
GO:0070268	cornification	P22735	TGM1	-0.862238	0.212742
GO:0070268	cornification	P23490	LOR	-0.642315	0.212742
GO:0070268	cornification	P31944	CASP14	-0.833663	0.212742
GO:0070268	cornification	Q02413	DSG1	-0.809506	0.212742
GO:0070268	cornification	Q14126	DSG2	1.4119	0.212742
GO:0031424	keratinization	P04259	KRT6B	-0.830982	0.213278
GO:0031424	keratinization	P05783	KRT18	-0.400081	0.213278
GO:0031424	keratinization	P14923	JUP	-0.782996	0.213278
GO:0031424	keratinization	P15924	DSP	-0.778957	0.213278
GO:0031424	keratinization	P22735	TGM1	-0.862238	0.213278
GO:0031424	keratinization	P23490	LOR	-0.642315	0.213278
GO:0031424	keratinization	P31944	CASP14	-0.833663	0.213278
GO:0031424	keratinization	Q02413	DSG1	-0.809506	0.213278
GO:0031424	keratinization	Q08188	TGM3	-0.844456	0.213278
GO:0031424	keratinization	Q14126	DSG2	1.4119	0.213278
GO:0006979	response to oxidative stress	O00151	PDLIM1	-0.876341	0.232518
GO:0006979	response to oxidative stress	O95168	NDUFB4	1.43752	0.232518
GO:0006979	response to oxidative stress	P04040	CAT	-0.758292	0.232518
GO:0006979	response to oxidative stress	P09601	HMOX1	1.19096	0.232518
GO:0006979	response to oxidative stress	P28074	PSMB5	-0.663951	0.232518
GO:0006979	response to oxidative stress	P30405	PPIF	1.2906	0.232518
GO:0006979	response to oxidative stress	P30519	HMOX2	1.44093	0.232518
GO:0006979	response to oxidative stress	P32119	PRDX2	-0.818167	0.232518
GO:0006979	response to oxidative stress	P56556	NDUFA6	1.38337	0.232518
GO:0006979	response to oxidative stress	Q06830	PRDX1	-0.736583	0.232518
GO:0006979	response to oxidative stress	Q8TED1	GPX8	1.39542	0.232518
GO:0006979	response to oxidative stress	Q9UI09	NDUFA12	1.38306	0.232518
GO:0098869	cellular oxidant detoxification	P00738	HP	-1.1194	0.232518
GO:0098869	cellular oxidant detoxification	P04040	CAT	-0.758292	0.232518
GO:0098869	cellular oxidant detoxification	P06702	S100A9	-0.801076	0.232518
GO:0098869	cellular oxidant detoxification	P09211	GSTP1	-0.796477	0.232518
GO:0098869	cellular oxidant detoxification	P10599	TXN	-0.812578	0.232518
GO:0098869	cellular oxidant detoxification	P32119	PRDX2	-0.818167	0.232518
GO:0098869	cellular oxidant detoxification	Q06830	PRDX1	-0.736583	0.232518
GO:0098869	cellular oxidant detoxification	Q8TED1	GPX8	1.39542	0.232518
GO:0098869	cellular oxidant detoxification	Q99497	PARK7	-0.740272	0.232518
GO:0030198	extracellular matrix organization	P03956	MMP1	1.27787	0.232775
GO:0030198	extracellular matrix organization	P04275	VWF	-0.630577	0.232775
GO:0030198	extracellular matrix organization	P05556	ITGB1	-0.21974	0.232775
GO:0030198	extracellular matrix organization	P08648	ITGA5	1.26058	0.232775
GO:0030198	extracellular matrix organization	P09486	SPARC	1.2614	0.232775
GO:0030198	extracellular matrix organization	P11047	LAMC1	1.31504	0.232775
GO:0030198	extracellular matrix organization	P16070	CD44	-0.399326	0.232775
GO:0030198	extracellular matrix organization	P26006	ITGA3	0.774045	0.232775
GO:0030198	extracellular matrix organization	P27658	COL8A1	-0.720783	0.232775
GO:0030198	extracellular matrix organization	P36952	SERPINB5	-0.685605	0.232775
GO:0030198	extracellular matrix organization	Q96HE7	ERO1L	1.13593	0.232775
GO:0007507	heart development	O00151	PDLIM1	-0.876341	0.242128
GO:0007507	heart development	P09486	SPARC	1.2614	0.242128
GO:0007507	heart development	P11310	ACADM	1.23665	0.242128
GO:0007507	heart development	P26006	ITGA3	0.774045	0.242128
GO:0007507	heart development	P35580	MYH10	1.20752	0.242128
GO:0007507	heart development	Q86YT6	MIB1	-0.720783	0.242128
GO:0007507	heart development	Q9H488	POFUT1	1.29229	0.242128
GO:0042742	defense response to bacterium	P00738	HP	-1.1194	0.256964
GO:0042742	defense response to bacterium	P01876	IGHA1	-0.875184	0.256964
GO:0042742	defense response to bacterium	P05109	S100A8	-0.805707	0.256964
GO:0042742	defense response to bacterium	P06702	S100A9	-0.801076	0.256964
GO:0042742	defense response to bacterium	P12429	ANXA3	-1.51197	0.256964
GO:0042742	defense response to bacterium	P61106	RAB14	1.44588	0.256964
GO:0042742	defense response to bacterium	P81605	DCD	-0.837748	0.256964
GO:0042742	defense response to bacterium	Q96QA5	GSDMA	-0.843354	0.256964
GO:0006887	exocytosis	O00471	EXOC5	-0.720783	0.367656
GO:0006887	exocytosis	O95716	RAB3D	1.30764	0.367656
GO:0006887	exocytosis	P11233	RALA	1.37305	0.367656
GO:0006887	exocytosis	P35580	MYH10	1.20752	0.367656
GO:0006887	exocytosis	P61764	STXBP1	-0.720783	0.367656
GO:0006887	exocytosis	Q15836	VAMP3	1.19567	0.367656
GO:0006887	exocytosis	Q15907	RAB11B	-0.420742	0.367656
GO:0005975	carbohydrate metabolic process	P00338	LDHA	-0.741915	0.397117
GO:0005975	carbohydrate metabolic process	P07195	LDHB	-0.782383	0.397117
GO:0005975	carbohydrate metabolic process	P10515	DLAT	1.43417	0.397117
GO:0005975	carbohydrate metabolic process	P11216	PYGB	-0.653768	0.397117
GO:0005975	carbohydrate metabolic process	P15121	AKR1B1	-1.26026	0.397117
GO:0005975	carbohydrate metabolic process	P17858	PFKL	-0.720783	0.397117
GO:0005975	carbohydrate metabolic process	P40926	MDH2	-0.273782	0.397117
GO:0005975	carbohydrate metabolic process	P49840	GSK3A	-0.720783	0.397117
GO:0005975	carbohydrate metabolic process	P50213	IDH3A	1.44266	0.397117
GO:0005975	carbohydrate metabolic process	P62136	PPP1CA	1.12761	0.397117
GO:0005975	carbohydrate metabolic process	P62140	PPP1CB	1.10468	0.397117
GO:0005975	carbohydrate metabolic process	Q14165	MLEC	1.14791	0.397117
GO:0005975	carbohydrate metabolic process	Q9H488	POFUT1	1.29229	0.397117
GO:0005975	carbohydrate metabolic process	Q9P2X0	DPM3	1.28448	0.397117
GO:0030216	keratinocyte differentiation	P04083	ANXA1	-0.809094	0.666223
GO:0030216	keratinocyte differentiation	P15924	DSP	-0.778957	0.666223
GO:0030216	keratinocyte differentiation	P22735	TGM1	-0.862238	0.666223
GO:0030216	keratinocyte differentiation	P23490	LOR	-0.642315	0.666223
GO:0030216	keratinocyte differentiation	P29317	EPHA2	1.47569	0.666223
GO:0030216	keratinocyte differentiation	Q08188	TGM3	-0.844456	0.666223
GO:0006935	chemotaxis	P05109	S100A8	-0.805707	0.979712
GO:0006935	chemotaxis	P06702	S100A9	-0.801076	0.979712
GO:0006935	chemotaxis	P09429	HMGB1	-0.738899	0.979712
GO:0006935	chemotaxis	P11233	RALA	1.37305	0.979712
GO:0006935	chemotaxis	P15153	RAC2	1.29404	0.979712
GO:0006935	chemotaxis	P26583	HMGB2	-0.732169	0.979712
