# Supplementary material for: Glucose-6-phosphate-dehydrogenase on old peroxisomes maintains self-renewal of epithelial stem cells after asymmetric cell division
Source: Nat Commun. 2025 Apr 26;16:3932. doi: 10.1038/s41467-025-58752-z (PMC12033372; doi:10.1038/s41467-025-58752-z)
Supplement: Supplementary file 4 — Supplementary Data 2 [file 41467_2025_58752_MOESM4_ESM.xlsx]

## Sheet: GSEA GOCC
GSEA analysis on the enrichment of cellular components i different sorted sample of peroxisomes
P5: PeroMitoTr+
P6: Old peroxisomes
P7: double positive peroxisomes
P8: young peroxisomes
Pero: Pre-sorting peroxisomes
NAME	GS<br> follow link to MSigDB	GS DETAILS	SIZE	ES	NES	NOM p-val	FDR q-val	FWER p-val	RANK AT MAX	LEADING EDGE	TEST
GO_MITOCHONDRIAL_PART	GO_MITOCHONDRIAL_PART	Details ...	291	0.39943162	7.2447634	0	0	0	923	tags=80%, list=46%, signal=128%	P5vsPERO
GO_ORGANELLE_INNER_MEMBRANE	GO_ORGANELLE_INNER_MEMBRANE	Details ...	194	0.41892165	6.5741954	0	0	0	880	tags=82%, list=44%, signal=132%	P5vsPERO
GO_MITOCHONDRIAL_ENVELOPE	GO_MITOCHONDRIAL_ENVELOPE	Details ...	229	0.38470456	6.4221654	0	0	0	923	tags=80%, list=46%, signal=132%	P5vsPERO
GO_MITOCHONDRION	GO_MITOCHONDRION	Details ...	419	0.2991572	6.4153514	0	0	0	923	tags=70%, list=46%, signal=103%	P5vsPERO
GO_ENVELOPE	GO_ENVELOPE	Details ...	312	0.30986965	5.8868647	0	0	0	923	tags=72%, list=46%, signal=114%	P5vsPERO
GO_ENDOPLASMIC_RETICULUM	GO_ENDOPLASMIC_RETICULUM	Details ...	336	0.26597822	5.11083	0	0	0	1102	tags=77%, list=55%, signal=144%	P5vsPERO
GO_INNER_MITOCHONDRIAL_MEMBRANE_PROTEIN_COMPLEX	GO_INNER_MITOCHONDRIAL_MEMBRANE_PROTEIN_COMPLEX	Details ...	58	0.56296927	5.0980997	0	0	0	491	tags=79%, list=25%, signal=102%	P5vsPERO
GO_ENDOPLASMIC_RETICULUM_PART	GO_ENDOPLASMIC_RETICULUM_PART	Details ...	269	0.276477	5.0350127	0	0	0	1102	tags=79%, list=55%, signal=153%	P5vsPERO
GO_MITOCHONDRIAL_MEMBRANE_PART	GO_MITOCHONDRIAL_MEMBRANE_PART	Details ...	76	0.49747807	4.9068832	0	0	0	856	tags=91%, list=43%, signal=153%	P5vsPERO
GO_RESPIRATORY_CHAIN	GO_RESPIRATORY_CHAIN	Details ...	41	0.6267606	4.693555	0	0	0	721	tags=98%, list=36%, signal=150%	P5vsPERO
GO_MITOCHONDRIAL_PROTEIN_COMPLEX	GO_MITOCHONDRIAL_PROTEIN_COMPLEX	Details ...	73	0.47837642	4.6628017	0	0	0	829	tags=88%, list=42%, signal=144%	P5vsPERO
GO_MITOCHONDRIAL_MATRIX	GO_MITOCHONDRIAL_MATRIX	Details ...	132	0.35219148	4.542716	0	0	0	900	tags=78%, list=45%, signal=133%	P5vsPERO
GO_NUCLEAR_OUTER_MEMBRANE_ENDOPLASMIC_RETICULUM_MEMBRANE_NETWORK	GO_NUCLEAR_OUTER_MEMBRANE_ENDOPLASMIC_RETICULUM_MEMBRANE_NETWORK	Details ...	233	0.2587109	4.521168	0	0	0	1102	tags=78%, list=55%, signal=154%	P5vsPERO
GO_OXIDOREDUCTASE_COMPLEX	GO_OXIDOREDUCTASE_COMPLEX	Details ...	43	0.5696305	4.313183	0	0	0	604	tags=86%, list=30%, signal=121%	P5vsPERO
GO_MEMBRANE_PROTEIN_COMPLEX	GO_MEMBRANE_PROTEIN_COMPLEX	Details ...	224	0.22844447	3.7690098	0	0	0	1011	tags=71%, list=51%, signal=128%	P5vsPERO
GO_NADH_DEHYDROGENASE_COMPLEX	GO_NADH_DEHYDROGENASE_COMPLEX	Details ...	25	0.60586506	3.5635138	0	0	0	721	tags=96%, list=36%, signal=148%	P5vsPERO
GO_INTRINSIC_COMPONENT_OF_PLASMA_MEMBRANE	GO_INTRINSIC_COMPONENT_OF_PLASMA_MEMBRANE	Details ...	94	0.321252	3.5557148	0	0	0	1023	tags=82%, list=51%, signal=160%	P5vsPERO
GO_CELL_SURFACE	GO_CELL_SURFACE	Details ...	103	0.29618064	3.4287913	0	0	0	1008	tags=79%, list=51%, signal=151%	P5vsPERO
GO_ENDOPLASMIC_RETICULUM_LUMEN	GO_ENDOPLASMIC_RETICULUM_LUMEN	Details ...	52	0.38295352	3.3116338	0	0	0	1097	tags=92%, list=55%, signal=200%	P5vsPERO
GO_INTRACELLULAR_VESICLE	GO_INTRACELLULAR_VESICLE	Details ...	268	0.1746303	3.1446087	0	0	0	1157	tags=73%, list=58%, signal=151%	P5vsPERO
GO_SIDE_OF_MEMBRANE	GO_SIDE_OF_MEMBRANE		71	0.31208342	3.0765712	0	0	0	1085	tags=85%, list=54%, signal=179%	P5vsPERO
GO_INTRINSIC_COMPONENT_OF_ORGANELLE_MEMBRANE	GO_INTRINSIC_COMPONENT_OF_ORGANELLE_MEMBRANE		53	0.3544606	3.0048857	0	0	0	1005	tags=85%, list=50%, signal=166%	P5vsPERO
GO_OUTER_MEMBRANE	GO_OUTER_MEMBRANE		54	0.32766905	2.8384302	0	4.55E-05	0.001	1026	tags=83%, list=51%, signal=167%	P5vsPERO
GO_EXTERNAL_SIDE_OF_PLASMA_MEMBRANE	GO_EXTERNAL_SIDE_OF_PLASMA_MEMBRANE		34	0.4137435	2.829598	0	4.36E-05	0.001	831	tags=82%, list=42%, signal=139%	P5vsPERO
GO_SECRETORY_VESICLE	GO_SECRETORY_VESICLE		82	0.26726046	2.7982106	0	4.19E-05	0.001	1094	tags=80%, list=55%, signal=171%	P5vsPERO
GO_ORGANELLE_ENVELOPE_LUMEN	GO_ORGANELLE_ENVELOPE_LUMEN		26	0.45060524	2.7331576	0	2.29E-04	0.006	877	tags=88%, list=44%, signal=156%	P5vsPERO
GO_SECRETORY_GRANULE	GO_SECRETORY_GRANULE		68	0.25964117	2.4555714	0	0.001181667	0.032	878	tags=69%, list=44%, signal=119%	P5vsPERO
GO_PROTEINACEOUS_EXTRACELLULAR_MATRIX	GO_PROTEINACEOUS_EXTRACELLULAR_MATRIX		38	0.32904145	2.4151254	0	0.001386917	0.039	878	tags=76%, list=44%, signal=134%	P5vsPERO
GO_RECEPTOR_COMPLEX	GO_RECEPTOR_COMPLEX		28	0.3818961	2.4142818	0	0.001371295	0.04	887	tags=82%, list=44%, signal=146%	P5vsPERO
GO_ROUGH_ENDOPLASMIC_RETICULUM	GO_ROUGH_ENDOPLASMIC_RETICULUM		27	0.38863495	2.4002795	0.004282655	0.001585687	0.048	1008	tags=89%, list=51%, signal=177%	P5vsPERO
GO_INTRINSIC_COMPONENT_OF_MITOCHONDRIAL_MEMBRANE	GO_INTRINSIC_COMPONENT_OF_MITOCHONDRIAL_MEMBRANE		15	0.5103147	2.351803	0.001992032	0.002191189	0.068	851	tags=93%, list=43%, signal=161%	P5vsPERO
GO_SECRETORY_GRANULE_MEMBRANE	GO_SECRETORY_GRANULE_MEMBRANE		15	0.5072859	2.3506749	0	0.002122715	0.068	857	tags=93%, list=43%, signal=162%	P5vsPERO
GO_PROTON_TRANSPORTING_TWO_SECTOR_ATPASE_COMPLEX	GO_PROTON_TRANSPORTING_TWO_SECTOR_ATPASE_COMPLEX		22	0.40858433	2.305417	0.001883239	0.002695313	0.088	1007	tags=91%, list=50%, signal=181%	P5vsPERO
GO_PHAGOCYTIC_VESICLE	GO_PHAGOCYTIC_VESICLE		26	0.37282315	2.2710328	0.002004008	0.003383254	0.112	1107	tags=92%, list=55%, signal=205%	P5vsPERO
GO_CYTOPLASMIC_VESICLE_PART	GO_CYTOPLASMIC_VESICLE_PART		133	0.1705391	2.2578235	0	0.003516765	0.119	1107	tags=71%, list=55%, signal=150%	P5vsPERO
GO_CATALYTIC_COMPLEX	GO_CATALYTIC_COMPLEX		161	0.15259871	2.2023637	0.003875969	0.004841257	0.162	624	tags=45%, list=31%, signal=61%	P5vsPERO
GO_PLASMA_MEMBRANE_RECEPTOR_COMPLEX	GO_PLASMA_MEMBRANE_RECEPTOR_COMPLEX		22	0.37745234	2.1509986	0.002087683	0.006875483	0.227	887	tags=82%, list=44%, signal=146%	P5vsPERO
GO_INTRINSIC_COMPONENT_OF_ENDOPLASMIC_RETICULUM_MEMBRANE	GO_INTRINSIC_COMPONENT_OF_ENDOPLASMIC_RETICULUM_MEMBRANE		32	0.31351832	2.1188323	0.002096436	0.007942581	0.264	1005	tags=81%, list=50%, signal=161%	P5vsPERO
GO_EXTRACELLULAR_MATRIX	GO_EXTRACELLULAR_MATRIX		52	0.25091013	2.096487	0.005988024	0.008691789	0.292	1085	tags=79%, list=54%, signal=168%	P5vsPERO
GO_ENDOPLASMIC_RETICULUM_GOLGI_INTERMEDIATE_COMPARTMENT	GO_ENDOPLASMIC_RETICULUM_GOLGI_INTERMEDIATE_COMPARTMENT		48	0.2555185	2.0663674	0.00204918	0.010132256	0.342	1123	tags=81%, list=56%, signal=181%	P5vsPERO
GO_EXTRACELLULAR_SPACE	GO_EXTRACELLULAR_SPACE		175	0.1379901	2.0329401	0.003968254	0.011995806	0.399	1105	tags=68%, list=55%, signal=139%	P5vsPERO
GO_PIGMENT_GRANULE	GO_PIGMENT_GRANULE		66	0.20266917	1.9425964	0.008080808	0.01994879	0.573	999	tags=70%, list=50%, signal=135%	P5vsPERO
GO_PLASMA_MEMBRANE_PROTEIN_COMPLEX	GO_PLASMA_MEMBRANE_PROTEIN_COMPLEX		60	0.21084717	1.9216822	0.01039501	0.021946544	0.614	988	tags=70%, list=49%, signal=134%	P5vsPERO
GO_TRANSPORTER_COMPLEX	GO_TRANSPORTER_COMPLEX		25	0.31176051	1.9106154	0.018036073	0.023088101	0.634	1141	tags=88%, list=57%, signal=203%	P5vsPERO
GO_NUCLEOID	GO_NUCLEOID		24	0.3203178	1.8982271	0.007968128	0.023801982	0.652	698	tags=67%, list=35%, signal=101%	P5vsPERO
GO_PHAGOCYTIC_VESICLE_MEMBRANE	GO_PHAGOCYTIC_VESICLE_MEMBRANE		20	0.34838057	1.8789657	0.022177419	0.02579857	0.689	1107	tags=90%, list=55%, signal=200%	P5vsPERO
GO_EARLY_ENDOSOME_MEMBRANE	GO_EARLY_ENDOSOME_MEMBRANE		24	0.3167681	1.8665637	0.014141414	0.027466996	0.725	705	tags=67%, list=35%, signal=102%	P5vsPERO
GO_GOLGI_APPARATUS_PART	GO_GOLGI_APPARATUS_PART		130	0.13852753	1.8511438	0.006289308	0.029240612	0.761	1107	tags=68%, list=55%, signal=144%	P5vsPERO
GO_ENDOCYTIC_VESICLE	GO_ENDOCYTIC_VESICLE		71	0.18809585	1.848981	0.016806724	0.029065195	0.765	1155	tags=76%, list=58%, signal=174%	P5vsPERO
GO_VESICLE_MEMBRANE	GO_VESICLE_MEMBRANE		104	0.15888765	1.8449064	0.003929273	0.028959826	0.773	1157	tags=73%, list=58%, signal=165%	P5vsPERO
GO_ORGANELLAR_RIBOSOME	GO_ORGANELLAR_RIBOSOME		30	0.28328252	1.8447828	0.010141988	0.028429864	0.773	1305	tags=93%, list=65%, signal=266%	P5vsPERO
GO_MYELIN_SHEATH	GO_MYELIN_SHEATH		88	0.16633317	1.7702752	0.014403292	0.041663334	0.882	725	tags=52%, list=36%, signal=78%	P5vsPERO
GO_MICROBODY_MEMBRANE	GO_MICROBODY_MEMBRANE		23	0.29756054	1.7043084	0.034412954	0.05718064	0.946	974	tags=78%, list=49%, signal=151%	P5vsPERO
GO_EXTRACELLULAR_MATRIX_COMPONENT	GO_EXTRACELLULAR_MATRIX_COMPONENT		25	0.28832063	1.7041429	0.01192843	0.056139622	0.946	788	tags=68%, list=39%, signal=111%	P5vsPERO
GO_APICAL_PART_OF_CELL	GO_APICAL_PART_OF_CELL		47	0.20491682	1.6563405	0.030120483	0.07010883	0.982	1086	tags=74%, list=54%, signal=159%	P5vsPERO
GO_ORGANELLE_SUBCOMPARTMENT	GO_ORGANELLE_SUBCOMPARTMENT		62	0.17616838	1.630767	0.0390625	0.07791666	0.99	1107	tags=73%, list=55%, signal=158%	P5vsPERO
GO_GOLGI_MEMBRANE	GO_GOLGI_MEMBRANE		113	0.13140866	1.6198173	0.038539555	0.08088911	0.996	1094	tags=67%, list=55%, signal=140%	P5vsPERO
GO_TRANSPORT_VESICLE	GO_TRANSPORT_VESICLE		69	0.1652941	1.6188873	0.036144577	0.07978096	0.997	1069	tags=70%, list=54%, signal=145%	P5vsPERO
GO_VACUOLE	GO_VACUOLE		191	0.102986194	1.609657	0.037475344	0.082260035	0.999	1412	tags=80%, list=71%, signal=248%	P5vsPERO
GO_NUCLEAR_MEMBRANE	GO_NUCLEAR_MEMBRANE		50	0.19451179	1.6029947	0.043564357	0.08377242	0.999	858	tags=62%, list=43%, signal=106%	P5vsPERO
GO_GOLGI_APPARATUS	GO_GOLGI_APPARATUS		207	0.1000667	1.5899879	0.037623763	0.08851409	0.999	1276	tags=73%, list=64%, signal=181%	P5vsPERO
GO_ENDOSOME	GO_ENDOSOME		132	0.122626506	1.5775805	0.05668016	0.092253946	0.999	1464	tags=85%, list=73%, signal=297%	P5vsPERO
GO_VESICLE_LUMEN	GO_VESICLE_LUMEN		31	0.23455633	1.5631995	0.048681542	0.097137876	1	1019	tags=74%, list=51%, signal=149%	P5vsPERO
GO_CELL_CELL_CONTACT_ZONE	GO_CELL_CELL_CONTACT_ZONE		17	0.31611332	1.5322119	0.056016598	0.10952131	1	1252	tags=94%, list=63%, signal=250%	P5vsPERO
GO_CYTOPLASMIC_SIDE_OF_MEMBRANE	GO_CYTOPLASMIC_SIDE_OF_MEMBRANE		30	0.22699223	1.4617553	0.085192695	0.14511675	1	1083	tags=77%, list=54%, signal=165%	P5vsPERO
GO_EXOCYTIC_VESICLE	GO_EXOCYTIC_VESICLE		16	0.305303	1.4439148	0.084848486	0.15458788	1	1141	tags=88%, list=57%, signal=203%	P5vsPERO
GO_ENDOPLASMIC_RETICULUM_GOLGI_INTERMEDIATE_COMPARTMENT_MEMBRANE	GO_ENDOPLASMIC_RETICULUM_GOLGI_INTERMEDIATE_COMPARTMENT_MEMBRANE		29	0.22786321	1.4438142	0.08932039	0.15233879	1	1065	tags=76%, list=53%, signal=160%	P5vsPERO
GO_TRANS_GOLGI_NETWORK	GO_TRANS_GOLGI_NETWORK		35	0.20185034	1.4360012	0.07597536	0.15524347	1	1257	tags=83%, list=63%, signal=220%	P5vsPERO
GO_SECRETORY_GRANULE_LUMEN	GO_SECRETORY_GRANULE_LUMEN		19	0.28112772	1.4185815	0.114583336	0.16445753	1	1019	tags=79%, list=51%, signal=160%	P5vsPERO
GO_MEMBRANE_MICRODOMAIN	GO_MEMBRANE_MICRODOMAIN		62	0.15446842	1.3992213	0.12151395	0.1752847	1	988	tags=65%, list=49%, signal=124%	P5vsPERO
GO_ORGANELLAR_LARGE_RIBOSOMAL_SUBUNIT	GO_ORGANELLAR_LARGE_RIBOSOMAL_SUBUNIT		15	0.29877168	1.3853254	0.11368421	0.18331057	1	1137	tags=87%, list=57%, signal=200%	P5vsPERO
GO_APICAL_PLASMA_MEMBRANE	GO_APICAL_PLASMA_MEMBRANE		37	0.19016872	1.3801805	0.123732254	0.18432087	1	1083	tags=73%, list=54%, signal=157%	P5vsPERO
GO_ENDOSOMAL_PART	GO_ENDOSOMAL_PART		86	0.12996468	1.3710145	0.11273486	0.1890172	1	1329	tags=79%, list=67%, signal=226%	P5vsPERO
GO_ER_TO_GOLGI_TRANSPORT_VESICLE_MEMBRANE	GO_ER_TO_GOLGI_TRANSPORT_VESICLE_MEMBRANE		17	0.27646166	1.367649	0.121276595	0.1889876	1	626	tags=59%, list=31%, signal=85%	P5vsPERO
GO_BASEMENT_MEMBRANE	GO_BASEMENT_MEMBRANE		22	0.24412821	1.3661587	0.10728745	0.18748866	1	878	tags=68%, list=44%, signal=120%	P5vsPERO
GO_EARLY_ENDOSOME	GO_EARLY_ENDOSOME		59	0.14502595	1.2835052	0.16938776	0.25488877	1	733	tags=51%, list=37%, signal=78%	P5vsPERO
GO_DNA_PACKAGING_COMPLEX	GO_DNA_PACKAGING_COMPLEX		18	0.23064823	1.1899569	0.23595506	0.35060987	1	319	tags=39%, list=16%, signal=46%	P5vsPERO
GO_ER_TO_GOLGI_TRANSPORT_VESICLE	GO_ER_TO_GOLGI_TRANSPORT_VESICLE		23	0.20542541	1.1895281	0.21681416	0.3467571	1	1069	tags=74%, list=54%, signal=157%	P5vsPERO
GO_PLATELET_ALPHA_GRANULE	GO_PLATELET_ALPHA_GRANULE		21	0.22013262	1.1864976	0.2454361	0.34585524	1	1085	tags=76%, list=54%, signal=165%	P5vsPERO
GO_MICROBODY	GO_MICROBODY		45	0.15077168	1.1715734	0.25949368	0.3599236	1	1346	tags=82%, list=67%, signal=247%	P5vsPERO
GO_INTERMEDIATE_FILAMENT	GO_INTERMEDIATE_FILAMENT		15	0.24684505	1.1573373	0.28107074	0.3732032	1	1506	tags=100%, list=75%, signal=404%	P5vsPERO
GO_ENDOCYTIC_VESICLE_MEMBRANE	GO_ENDOCYTIC_VESICLE_MEMBRANE		41	0.1557482	1.1549127	0.25963488	0.3718298	1	1155	tags=73%, list=58%, signal=170%	P5vsPERO
GO_GOLGI_STACK	GO_GOLGI_STACK		24	0.1972617	1.1466954	0.28709057	0.3784654	1	1107	tags=75%, list=55%, signal=166%	P5vsPERO
GO_LIPID_PARTICLE	GO_LIPID_PARTICLE		21	0.201953	1.1189721	0.28489482	0.40883785	1	1311	tags=86%, list=66%, signal=247%	P5vsPERO
GO_VACUOLAR_PART	GO_VACUOLAR_PART		135	0.083949246	1.1171553	0.2942387	0.406455	1	1410	tags=79%, list=71%, signal=249%	P5vsPERO
GO_MICROBODY_PART	GO_MICROBODY_PART		34	0.16133	1.1014154	0.29447854	0.42323327	1	974	tags=65%, list=49%, signal=124%	P5vsPERO
GO_EXTRINSIC_COMPONENT_OF_CYTOPLASMIC_SIDE_OF_PLASMA_MEMBRANE	GO_EXTRINSIC_COMPONENT_OF_CYTOPLASMIC_SIDE_OF_PLASMA_MEMBRANE		16	0.2252525	1.1009338	0.32956687	0.41892275	1	1050	tags=75%, list=53%, signal=157%	P5vsPERO
GO_VACUOLAR_MEMBRANE	GO_VACUOLAR_MEMBRANE		117	0.08754885	1.0853529	0.31697342	0.4350909	1	1404	tags=79%, list=70%, signal=250%	P5vsPERO
GO_GOLGI_CISTERNA	GO_GOLGI_CISTERNA		17	0.21139613	1.0630528	0.33465347	0.46165556	1	1107	tags=76%, list=55%, signal=170%	P5vsPERO
GO_PROTEIN_DNA_COMPLEX	GO_PROTEIN_DNA_COMPLEX		25	0.17578894	1.0532985	0.4057377	0.4701013	1	1409	tags=88%, list=71%, signal=295%	P5vsPERO
GO_RECYCLING_ENDOSOME	GO_RECYCLING_ENDOSOME		26	0.17356503	1.0519545	0.37236086	0.46696374	1	1346	tags=85%, list=67%, signal=256%	P5vsPERO
GO_SYNAPTIC_MEMBRANE	GO_SYNAPTIC_MEMBRANE		22	0.1828774	1.0083886	0.41164657	0.5231228	1	636	tags=50%, list=32%, signal=73%	P5vsPERO
GO_NUCLEAR_CHROMATIN	GO_NUCLEAR_CHROMATIN		31	0.15155543	1.0003299	0.4452975	0.52964073	1	667	tags=48%, list=33%, signal=72%	P5vsPERO
GO_MIDBODY	GO_MIDBODY		35	0.14013256	0.9845497	0.45708582	0.54808176	1	1321	tags=80%, list=66%, signal=232%	P5vsPERO
GO_MEMBRANE_REGION	GO_MEMBRANE_REGION		160	0.06719774	0.95809734	0.48964217	0.5835189	1	1435	tags=78%, list=72%, signal=256%	P5vsPERO
GO_TRANSPORT_VESICLE_MEMBRANE	GO_TRANSPORT_VESICLE_MEMBRANE		26	0.15829755	0.955463	0.46743295	0.58137774	1	1069	tags=69%, list=54%, signal=147%	P5vsPERO
GO_SYNAPSE	GO_SYNAPSE		96	0.078574605	0.8882704	0.5910931	0.68386436	1	1118	tags=64%, list=56%, signal=138%	P5vsPERO
GO_NUCLEAR_ENVELOPE	GO_NUCLEAR_ENVELOPE		89	0.08133842	0.8785949	0.6056911	0.69218266	1	270	tags=21%, list=14%, signal=24%	P5vsPERO
GO_EXTRINSIC_COMPONENT_OF_MEMBRANE	GO_EXTRINSIC_COMPONENT_OF_MEMBRANE		51	0.105670646	0.8753837	0.607438	0.6905218	1	1085	tags=65%, list=54%, signal=138%	P5vsPERO
GO_METHYLTRANSFERASE_COMPLEX	GO_METHYLTRANSFERASE_COMPLEX		19	0.16071667	0.84049255	0.6515748	0.7403561	1	1152	tags=74%, list=58%, signal=173%	P5vsPERO
GO_LATE_ENDOSOME	GO_LATE_ENDOSOME		46	0.10147161	0.8240738	0.6699219	0.75865185	1	1450	tags=83%, list=73%, signal=295%	P5vsPERO
GO_SARCOLEMMA	GO_SARCOLEMMA		20	0.15232794	0.8207329	0.70281124	0.7563737	1	696	tags=50%, list=35%, signal=76%	P5vsPERO
GO_EXTRINSIC_COMPONENT_OF_PLASMA_MEMBRANE	GO_EXTRINSIC_COMPONENT_OF_PLASMA_MEMBRANE		30	0.12556803	0.8092389	0.7090909	0.76728153	1	1482	tags=87%, list=74%, signal=331%	P5vsPERO
GO_SYNAPSE_PART	GO_SYNAPSE_PART		78	0.08118767	0.8043273	0.7105263	0.76727647	1	1046	tags=60%, list=52%, signal=122%	P5vsPERO
GO_DENDRITE	GO_DENDRITE		69	0.08440693	0.7886617	0.76091474	0.78335214	1	1572	tags=87%, list=79%, signal=395%	P5vsPERO
GO_CORTICAL_ACTIN_CYTOSKELETON	GO_CORTICAL_ACTIN_CYTOSKELETON		18	0.15773508	0.7848489	0.7183099	0.78169924	1	1683	tags=100%, list=84%, signal=632%	P5vsPERO
GO_CELL_CELL_JUNCTION	GO_CELL_CELL_JUNCTION		65	0.08510535	0.7824285	0.7612782	0.77780586	1	1585	tags=88%, list=79%, signal=412%	P5vsPERO
GO_NEURON_SPINE	GO_NEURON_SPINE		18	0.15284799	0.76215404	0.77955914	0.7991265	1	1360	tags=83%, list=68%, signal=259%	P5vsPERO
GO_APICAL_JUNCTION_COMPLEX	GO_APICAL_JUNCTION_COMPLEX		17	0.14540915	0.7109154	0.84375	0.86175054	1	1355	tags=82%, list=68%, signal=254%	P5vsPERO
GO_TRANS_GOLGI_NETWORK_MEMBRANE	GO_TRANS_GOLGI_NETWORK_MEMBRANE		17	0.14175312	0.6968136	0.8366142	0.8719348	1	1010	tags=65%, list=51%, signal=130%	P5vsPERO
GO_INTERMEDIATE_FILAMENT_CYTOSKELETON	GO_INTERMEDIATE_FILAMENT_CYTOSKELETON		23	0.11589059	0.65047216	0.8913934	0.9158285	1	1506	tags=87%, list=75%, signal=350%	P5vsPERO
GO_GOLGI_ASSOCIATED_VESICLE	GO_GOLGI_ASSOCIATED_VESICLE		27	0.092545554	0.5739138	0.9736842	0.9680041	1	1591	tags=89%, list=80%, signal=432%	P5vsPERO
GO_SPERM_PART	GO_SPERM_PART		16	0.11641413	0.56307113	0.96767676	0.96562135	1	517	tags=38%, list=26%, signal=50%	P5vsPERO
GO_MITOCHONDRIAL_PART	GO_MITOCHONDRIAL_PART	Details ...	291	0.4416523	8.003782	0	0	0	803	tags=78%, list=40%, signal=111%	P5vsREST
GO_MITOCHONDRIAL_ENVELOPE	GO_MITOCHONDRIAL_ENVELOPE	Details ...	229	0.43475854	7.191421	0	0	0	913	tags=84%, list=46%, signal=138%	P5vsREST
GO_ORGANELLE_INNER_MEMBRANE	GO_ORGANELLE_INNER_MEMBRANE	Details ...	194	0.4553131	7.001564	0	0	0	835	tags=83%, list=42%, signal=129%	P5vsREST
GO_MITOCHONDRION	GO_MITOCHONDRION	Details ...	419	0.31810045	6.682574	0	0	0	936	tags=72%, list=47%, signal=107%	P5vsREST
GO_ENVELOPE	GO_ENVELOPE	Details ...	312	0.35379744	6.6760173	0	0	0	913	tags=76%, list=46%, signal=118%	P5vsREST
GO_ENDOPLASMIC_RETICULUM	GO_ENDOPLASMIC_RETICULUM	Details ...	336	0.27603272	5.2819414	0	0	0	1216	tags=84%, list=61%, signal=179%	P5vsREST
GO_MITOCHONDRIAL_MEMBRANE_PART	GO_MITOCHONDRIAL_MEMBRANE_PART	Details ...	76	0.51603615	5.258588	0	0	0	584	tags=79%, list=29%, signal=107%	P5vsREST
GO_RESPIRATORY_CHAIN	GO_RESPIRATORY_CHAIN	Details ...	41	0.6765142	5.1366	0	0	0	429	tags=88%, list=21%, signal=110%	P5vsREST
GO_ENDOPLASMIC_RETICULUM_PART	GO_ENDOPLASMIC_RETICULUM_PART	Details ...	269	0.28908888	5.0914965	0	0	0	1147	tags=83%, list=57%, signal=168%	P5vsREST
GO_INNER_MITOCHONDRIAL_MEMBRANE_PROTEIN_COMPLEX	GO_INNER_MITOCHONDRIAL_MEMBRANE_PROTEIN_COMPLEX	Details ...	58	0.57720363	5.0625525	0	0	0	429	tags=78%, list=21%, signal=96%	P5vsREST
GO_MITOCHONDRIAL_PROTEIN_COMPLEX	GO_MITOCHONDRIAL_PROTEIN_COMPLEX	Details ...	73	0.50154227	5.03348	0	0	0	429	tags=70%, list=21%, signal=86%	P5vsREST
GO_NUCLEAR_OUTER_MEMBRANE_ENDOPLASMIC_RETICULUM_MEMBRANE_NETWORK	GO_NUCLEAR_OUTER_MEMBRANE_ENDOPLASMIC_RETICULUM_MEMBRANE_NETWORK	Details ...	233	0.30614758	5.0333104	0	0	0	1164	tags=85%, list=58%, signal=181%	P5vsREST
GO_OXIDOREDUCTASE_COMPLEX	GO_OXIDOREDUCTASE_COMPLEX	Details ...	43	0.65923625	5.0179787	0	0	0	429	tags=86%, list=21%, signal=107%	P5vsREST
GO_MITOCHONDRIAL_MATRIX	GO_MITOCHONDRIAL_MATRIX	Details ...	132	0.36532712	4.6806235	0	0	0	936	tags=81%, list=47%, signal=143%	P5vsREST
GO_NADH_DEHYDROGENASE_COMPLEX	GO_NADH_DEHYDROGENASE_COMPLEX	Details ...	25	0.7540132	4.4692373	0	0	0	429	tags=96%, list=21%, signal=121%	P5vsREST
GO_INTRINSIC_COMPONENT_OF_ORGANELLE_MEMBRANE	GO_INTRINSIC_COMPONENT_OF_ORGANELLE_MEMBRANE	Details ...	53	0.41862902	3.474365	0	0	0	805	tags=81%, list=40%, signal=132%	P5vsREST
GO_INTRINSIC_COMPONENT_OF_PLASMA_MEMBRANE	GO_INTRINSIC_COMPONENT_OF_PLASMA_MEMBRANE	Details ...	94	0.30174285	3.4089022	0	0	0	869	tags=72%, list=44%, signal=122%	P5vsREST
GO_MEMBRANE_PROTEIN_COMPLEX	GO_MEMBRANE_PROTEIN_COMPLEX	Details ...	224	0.20196107	3.3778253	0	0	0	452	tags=41%, list=23%, signal=47%	P5vsREST
GO_CATALYTIC_COMPLEX	GO_CATALYTIC_COMPLEX	Details ...	161	0.21234113	3.0931585	0	0	0	378	tags=39%, list=19%, signal=44%	P5vsREST
GO_OUTER_MEMBRANE	GO_OUTER_MEMBRANE	Details ...	54	0.3483045	2.9398315	0	4.35E-05	0.001	912	tags=80%, list=46%, signal=143%	P5vsREST
GO_ORGANELLAR_RIBOSOME	GO_ORGANELLAR_RIBOSOME		30	0.4371313	2.8674018	0	4.14E-05	0.001	936	tags=90%, list=47%, signal=167%	P5vsREST
GO_GOLGI_APPARATUS	GO_GOLGI_APPARATUS		207	0.16670312	2.6746032	0	2.05E-04	0.005	1205	tags=75%, list=60%, signal=170%	P5vsREST
GO_INTRINSIC_COMPONENT_OF_MITOCHONDRIAL_MEMBRANE	GO_INTRINSIC_COMPONENT_OF_MITOCHONDRIAL_MEMBRANE		15	0.5708901	2.6241074	0	3.08E-04	0.008	731	tags=93%, list=37%, signal=146%	P5vsREST
GO_ORGANELLE_ENVELOPE_LUMEN	GO_ORGANELLE_ENVELOPE_LUMEN		26	0.4329559	2.6007059	0	2.95E-04	0.008	835	tags=85%, list=42%, signal=144%	P5vsREST
GO_GOLGI_APPARATUS_PART	GO_GOLGI_APPARATUS_PART		130	0.19297555	2.4821136	0.00203666	7.07E-04	0.02	1205	tags=78%, list=60%, signal=185%	P5vsREST
GO_ROUGH_ENDOPLASMIC_RETICULUM	GO_ROUGH_ENDOPLASMIC_RETICULUM		27	0.39262268	2.4150405	0.001919386	0.00111331	0.032	1148	tags=96%, list=58%, signal=224%	P5vsREST
GO_INTRINSIC_COMPONENT_OF_ENDOPLASMIC_RETICULUM_MEMBRANE	GO_INTRINSIC_COMPONENT_OF_ENDOPLASMIC_RETICULUM_MEMBRANE		32	0.35851577	2.4061232	0	0.001105442	0.033	480	tags=59%, list=24%, signal=77%	P5vsREST
GO_PLASMA_MEMBRANE_RECEPTOR_COMPLEX	GO_PLASMA_MEMBRANE_RECEPTOR_COMPLEX		22	0.42005157	2.3764067	0	0.001354972	0.041	440	tags=64%, list=22%, signal=81%	P5vsREST
GO_GOLGI_MEMBRANE	GO_GOLGI_MEMBRANE		113	0.1944083	2.341589	0	0.001666584	0.053	1205	tags=79%, list=60%, signal=187%	P5vsREST
GO_RECEPTOR_COMPLEX	GO_RECEPTOR_COMPLEX		28	0.37391117	2.3020356	0	0.002386791	0.078	475	tags=61%, list=24%, signal=79%	P5vsREST
GO_ORGANELLE_SUBCOMPARTMENT	GO_ORGANELLE_SUBCOMPARTMENT		62	0.24617206	2.2771235	0	0.002695508	0.092	1036	tags=76%, list=52%, signal=153%	P5vsREST
GO_VESICLE_MEMBRANE	GO_VESICLE_MEMBRANE		104	0.18974634	2.1935627	0	0.004975861	0.161	1137	tags=75%, list=57%, signal=165%	P5vsREST
GO_TRANSPORT_VESICLE	GO_TRANSPORT_VESICLE		69	0.2197002	2.1502972	0.005905512	0.00654743	0.212	1427	tags=93%, list=71%, signal=314%	P5vsREST
GO_SECRETORY_GRANULE_MEMBRANE	GO_SECRETORY_GRANULE_MEMBRANE		15	0.4275282	2.0012712	0.008196721	0.015559223	0.457	1015	tags=93%, list=51%, signal=188%	P5vsREST
GO_ORGANELLAR_LARGE_RIBOSOMAL_SUBUNIT	GO_ORGANELLAR_LARGE_RIBOSOMAL_SUBUNIT		15	0.42550904	1.9853417	0.011811024	0.016292557	0.479	1019	tags=93%, list=51%, signal=189%	P5vsREST
GO_ENDOPLASMIC_RETICULUM_LUMEN	GO_ENDOPLASMIC_RETICULUM_LUMEN		52	0.22606048	1.9356124	0.01039501	0.021052431	0.579	404	tags=42%, list=20%, signal=52%	P5vsREST
GO_CYTOPLASMIC_VESICLE_PART	GO_CYTOPLASMIC_VESICLE_PART		133	0.14638047	1.9139714	0.010373444	0.023070773	0.626	1137	tags=71%, list=57%, signal=153%	P5vsREST
GO_NUCLEOID	GO_NUCLEOID		24	0.31279585	1.8216418	0.018255578	0.037993852	0.806	796	tags=71%, list=40%, signal=116%	P5vsREST
GO_PROTON_TRANSPORTING_TWO_SECTOR_ATPASE_COMPLEX	GO_PROTON_TRANSPORTING_TWO_SECTOR_ATPASE_COMPLEX		22	0.32582664	1.79918	0.014799154	0.041952778	0.846	626	tags=64%, list=31%, signal=92%	P5vsREST
GO_ER_TO_GOLGI_TRANSPORT_VESICLE	GO_ER_TO_GOLGI_TRANSPORT_VESICLE		23	0.31243527	1.7990631	0.013487476	0.040990632	0.846	1205	tags=91%, list=60%, signal=228%	P5vsREST
GO_ENDOCYTIC_VESICLE	GO_ENDOCYTIC_VESICLE		71	0.18388148	1.776341	0.010141988	0.044449557	0.872	1135	tags=75%, list=57%, signal=167%	P5vsREST
GO_ER_TO_GOLGI_TRANSPORT_VESICLE_MEMBRANE	GO_ER_TO_GOLGI_TRANSPORT_VESICLE_MEMBRANE		17	0.36997294	1.7718731	0.0251938	0.04438315	0.875	1028	tags=88%, list=52%, signal=180%	P5vsREST
GO_NUCLEAR_MEMBRANE	GO_NUCLEAR_MEMBRANE		50	0.20711198	1.7600316	0.008350731	0.046304375	0.888	1073	tags=74%, list=54%, signal=156%	P5vsREST
GO_TRANSPORT_VESICLE_MEMBRANE	GO_TRANSPORT_VESICLE_MEMBRANE		26	0.2883249	1.7405359	0.026819924	0.049979504	0.91	1427	tags=100%, list=71%, signal=346%	P5vsREST
GO_CELL_SURFACE	GO_CELL_SURFACE		103	0.15083164	1.7374899	0.016528925	0.049541596	0.911	508	tags=40%, list=25%, signal=51%	P5vsREST
GO_ENDOPLASMIC_RETICULUM_GOLGI_INTERMEDIATE_COMPARTMENT_MEMBRANE	GO_ENDOPLASMIC_RETICULUM_GOLGI_INTERMEDIATE_COMPARTMENT_MEMBRANE		29	0.26371336	1.6994114	0.02079002	0.058691323	0.943	788	tags=66%, list=39%, signal=107%	P5vsREST
GO_TRANS_GOLGI_NETWORK	GO_TRANS_GOLGI_NETWORK		35	0.23849346	1.6419201	0.03815261	0.07720793	0.984	900	tags=69%, list=45%, signal=123%	P5vsREST
GO_PHAGOCYTIC_VESICLE	GO_PHAGOCYTIC_VESICLE		26	0.26212418	1.6161689	0.042769857	0.08526849	0.99	1018	tags=77%, list=51%, signal=155%	P5vsREST
GO_SYNAPTIC_MEMBRANE	GO_SYNAPTIC_MEMBRANE		22	0.28345767	1.5528823	0.057539683	0.11281887	0.999	1254	tags=91%, list=63%, signal=242%	P5vsREST
GO_LIPID_PARTICLE	GO_LIPID_PARTICLE		21	0.27471972	1.5283482	0.06882591	0.123207346	1	597	tags=57%, list=30%, signal=81%	P5vsREST
GO_COATED_VESICLE	GO_COATED_VESICLE		68	0.15544908	1.514743	0.06653226	0.12874618	1	1255	tags=78%, list=63%, signal=203%	P5vsREST
GO_GOLGI_ASSOCIATED_VESICLE	GO_GOLGI_ASSOCIATED_VESICLE		27	0.2474089	1.5079138	0.071428575	0.13029115	1	1360	tags=93%, list=68%, signal=287%	P5vsREST
GO_SECRETORY_VESICLE	GO_SECRETORY_VESICLE		82	0.13963859	1.4987376	0.06924643	0.13294841	1	1533	tags=90%, list=77%, signal=373%	P5vsREST
GO_TRANSPORTER_COMPLEX	GO_TRANSPORTER_COMPLEX		25	0.24722476	1.456764	0.08906882	0.15683876	1	869	tags=68%, list=44%, signal=119%	P5vsREST
GO_ENDOSOME	GO_ENDOSOME		132	0.11147421	1.4528681	0.06732673	0.15673967	1	1137	tags=67%, list=57%, signal=146%	P5vsREST
GO_COATED_VESICLE_MEMBRANE	GO_COATED_VESICLE_MEMBRANE		46	0.17921966	1.4491141	0.07926829	0.15604307	1	1255	tags=80%, list=63%, signal=212%	P5vsREST
GO_PLASMA_MEMBRANE_PROTEIN_COMPLEX	GO_PLASMA_MEMBRANE_PROTEIN_COMPLEX		60	0.16201799	1.4312757	0.10728745	0.16576675	1	1515	tags=92%, list=76%, signal=369%	P5vsREST
GO_VACUOLE	GO_VACUOLE		191	0.0925962	1.418372	0.08846154	0.17183767	1	1274	tags=72%, list=64%, signal=181%	P5vsREST
GO_GOLGI_CISTERNA	GO_GOLGI_CISTERNA		17	0.28154445	1.4090459	0.11919192	0.17526816	1	1203	tags=88%, list=60%, signal=220%	P5vsREST
GO_VACUOLAR_MEMBRANE	GO_VACUOLAR_MEMBRANE		117	0.11161603	1.3973517	0.09356725	0.18127544	1	1137	tags=68%, list=57%, signal=148%	P5vsREST
GO_INTRACELLULAR_VESICLE	GO_INTRACELLULAR_VESICLE		268	0.07771902	1.3815128	0.111561865	0.19068334	1	1533	tags=84%, list=77%, signal=312%	P5vsREST
GO_ENDOPLASMIC_RETICULUM_GOLGI_INTERMEDIATE_COMPARTMENT	GO_ENDOPLASMIC_RETICULUM_GOLGI_INTERMEDIATE_COMPARTMENT		48	0.16439939	1.3397601	0.12981744	0.22265175	1	1550	tags=94%, list=78%, signal=409%	P5vsREST
GO_EARLY_ENDOSOME	GO_EARLY_ENDOSOME		59	0.14784352	1.3342147	0.1431579	0.22366881	1	1235	tags=76%, list=62%, signal=194%	P5vsREST
GO_GOLGI_STACK	GO_GOLGI_STACK		24	0.23326576	1.33117	0.13984674	0.22283606	1	1036	tags=75%, list=52%, signal=154%	P5vsREST
GO_ENDOCYTIC_VESICLE_MEMBRANE	GO_ENDOCYTIC_VESICLE_MEMBRANE		41	0.17602143	1.3293803	0.14980544	0.22102194	1	1018	tags=68%, list=51%, signal=137%	P5vsREST
GO_PHAGOCYTIC_VESICLE_MEMBRANE	GO_PHAGOCYTIC_VESICLE_MEMBRANE		20	0.24190283	1.3164685	0.13729508	0.22834538	1	1018	tags=75%, list=51%, signal=152%	P5vsREST
GO_EXTERNAL_SIDE_OF_PLASMA_MEMBRANE	GO_EXTERNAL_SIDE_OF_PLASMA_MEMBRANE		34	0.19092163	1.3077909	0.15113872	0.23213106	1	505	tags=44%, list=25%, signal=58%	P5vsREST
GO_SECRETORY_GRANULE	GO_SECRETORY_GRANULE		68	0.13305464	1.2992331	0.15779093	0.23660609	1	1533	tags=90%, list=77%, signal=374%	P5vsREST
GO_SIDE_OF_MEMBRANE	GO_SIDE_OF_MEMBRANE		71	0.13243096	1.2806932	0.16591929	0.25024787	1	475	tags=37%, list=24%, signal=46%	P5vsREST
GO_ENDOSOMAL_PART	GO_ENDOSOMAL_PART		86	0.121125035	1.2773405	0.1744186	0.24978283	1	1137	tags=69%, list=57%, signal=153%	P5vsREST
GO_EARLY_ENDOSOME_MEMBRANE	GO_EARLY_ENDOSOME_MEMBRANE		24	0.21839082	1.2722346	0.1756487	0.25099912	1	400	tags=42%, list=20%, signal=51%	P5vsREST
GO_EXTRACELLULAR_MATRIX	GO_EXTRACELLULAR_MATRIX		52	0.13374493	1.1332389	0.2764706	0.40360394	1	1735	tags=100%, list=87%, signal=745%	P5vsREST
GO_CLATHRIN_COATED_ENDOCYTIC_VESICLE	GO_CLATHRIN_COATED_ENDOCYTIC_VESICLE		16	0.22499996	1.0861119	0.32931727	0.46302822	1	1300	tags=88%, list=65%, signal=249%	P5vsREST
GO_PROTEINACEOUS_EXTRACELLULAR_MATRIX	GO_PROTEINACEOUS_EXTRACELLULAR_MATRIX		38	0.14628243	1.0480558	0.38104838	0.5152428	1	1551	tags=92%, list=78%, signal=405%	P5vsREST
GO_POSTSYNAPSE	GO_POSTSYNAPSE		49	0.12952423	1.0354507	0.4032258	0.5283906	1	1254	tags=76%, list=63%, signal=198%	P5vsREST
GO_COATED_PIT	GO_COATED_PIT		20	0.19281375	1.0271025	0.38446602	0.5344238	1	1614	tags=100%, list=81%, signal=517%	P5vsREST
GO_APICAL_PART_OF_CELL	GO_APICAL_PART_OF_CELL		47	0.12483213	1.0112973	0.44726562	0.5516337	1	690	tags=47%, list=35%, signal=70%	P5vsREST
GO_VACUOLAR_PART	GO_VACUOLAR_PART		135	0.0754831	1.0015862	0.43410853	0.55994904	1	583	tags=36%, list=29%, signal=48%	P5vsREST
GO_NUCLEAR_ENVELOPE	GO_NUCLEAR_ENVELOPE		89	0.09067127	0.9836149	0.47826087	0.58092046	1	1082	tags=63%, list=54%, signal=131%	P5vsREST
GO_MICROBODY_MEMBRANE	GO_MICROBODY_MEMBRANE		23	0.16897683	0.9561848	0.4980315	0.61780953	1	707	tags=52%, list=35%, signal=80%	P5vsREST
GO_RECYCLING_ENDOSOME	GO_RECYCLING_ENDOSOME		26	0.15201095	0.9392338	0.53	0.63789624	1	1542	tags=92%, list=77%, signal=401%	P5vsREST
GO_BASEMENT_MEMBRANE	GO_BASEMENT_MEMBRANE		22	0.15846919	0.90841043	0.5655577	0.681278	1	412	tags=36%, list=21%, signal=45%	P5vsREST
GO_MICROBODY	GO_MICROBODY		45	0.11186285	0.8942993	0.57873213	0.6967254	1	934	tags=58%, list=47%, signal=106%	P5vsREST
GO_PLATELET_ALPHA_GRANULE	GO_PLATELET_ALPHA_GRANULE		21	0.16036168	0.8861177	0.62474227	0.7025113	1	1108	tags=71%, list=56%, signal=159%	P5vsREST
GO_EXTRACELLULAR_MATRIX_COMPONENT	GO_EXTRACELLULAR_MATRIX_COMPONENT		25	0.14425164	0.8781549	0.6045082	0.7077456	1	1551	tags=92%, list=78%, signal=407%	P5vsREST
GO_EXOCYTIC_VESICLE	GO_EXOCYTIC_VESICLE		16	0.18181814	0.8696013	0.6186613	0.7136324	1	1635	tags=100%, list=82%, signal=548%	P5vsREST
GO_TRANS_GOLGI_NETWORK_MEMBRANE	GO_TRANS_GOLGI_NETWORK_MEMBRANE		17	0.17831346	0.8633827	0.61702126	0.71536905	1	468	tags=41%, list=23%, signal=53%	P5vsREST
GO_CLATHRIN_COATED_VESICLE	GO_CLATHRIN_COATED_VESICLE		34	0.11419923	0.7888576	0.73333335	0.827771	1	1360	tags=79%, list=68%, signal=245%	P5vsREST
GO_APICAL_PLASMA_MEMBRANE	GO_APICAL_PLASMA_MEMBRANE		37	0.10923941	0.7859594	0.7504836	0.8231192	1	1781	tags=100%, list=89%, signal=911%	P5vsREST
GO_LYTIC_VACUOLE_MEMBRANE	GO_LYTIC_VACUOLE_MEMBRANE		58	0.089729875	0.7844856	0.74545455	0.8163583	1	1064	tags=62%, list=53%, signal=129%	P5vsREST
GO_MICROBODY_PART	GO_MICROBODY_PART		34	0.11228043	0.78403634	0.75	0.8081633	1	1716	tags=97%, list=86%, signal=680%	P5vsREST
GO_CYTOPLASMIC_SIDE_OF_MEMBRANE	GO_CYTOPLASMIC_SIDE_OF_MEMBRANE		30	0.11875216	0.76044464	0.7495069	0.83452207	1	1695	tags=97%, list=85%, signal=631%	P5vsREST
GO_SITE_OF_POLARIZED_GROWTH	GO_SITE_OF_POLARIZED_GROWTH		29	0.118770055	0.7597157	0.76226413	0.82664186	1	316	tags=28%, list=16%, signal=32%	P5vsREST
GO_CELL_DIVISION_SITE	GO_CELL_DIVISION_SITE		17	0.14407158	0.73472947	0.80278885	0.85353667	1	888	tags=59%, list=44%, signal=105%	P5vsREST
GO_EXCITATORY_SYNAPSE	GO_EXCITATORY_SYNAPSE		28	0.11004652	0.69289285	0.84040403	0.89892495	1	1422	tags=82%, list=71%, signal=282%	P5vsREST
GO_SECRETORY_GRANULE_LUMEN	GO_SECRETORY_GRANULE_LUMEN		19	0.13513298	0.6918128	0.84599155	0.89102423	1	47	tags=16%, list=2%, signal=16%	P5vsREST
GO_SYNAPSE	GO_SYNAPSE		96	0.058157958	0.6648138	0.8742393	0.9127321	1	1635	tags=88%, list=82%, signal=461%	P5vsREST
GO_LATE_ENDOSOME	GO_LATE_ENDOSOME		46	0.07520629	0.5994124	0.9500998	0.96182436	1	1588	tags=87%, list=80%, signal=416%	P5vsREST
GO_EXTRINSIC_COMPONENT_OF_CYTOPLASMIC_SIDE_OF_PLASMA_MEMBRANE	GO_EXTRINSIC_COMPONENT_OF_CYTOPLASMIC_SIDE_OF_PLASMA_MEMBRANE		16	0.12436865	0.59310824	0.9424603	0.9565563	1	1624	tags=94%, list=81%, signal=499%	P5vsREST
GO_DENDRITE	GO_DENDRITE		69	0.05698577	0.5661708	0.9739479	0.9634963	1	1162	tags=64%, list=58%, signal=147%	P5vsREST
GO_EXTRACELLULAR_SPACE	GO_EXTRACELLULAR_SPACE	Details ...	175	0.28771004	4.332433	0	0	0	513	tags=52%, list=26%, signal=64%	P6vsPERO
GO_CYTOSOLIC_RIBOSOME	GO_CYTOSOLIC_RIBOSOME	Details ...	85	0.37756643	3.9515634	0	0	0	569	tags=65%, list=29%, signal=87%	P6vsPERO
GO_CELL_SUBSTRATE_JUNCTION	GO_CELL_SUBSTRATE_JUNCTION	Details ...	198	0.21466053	3.4340415	0	0	0	1105	tags=75%, list=55%, signal=151%	P6vsPERO
GO_ANCHORING_JUNCTION	GO_ANCHORING_JUNCTION	Details ...	215	0.21302375	3.4224968	0	0	0	1105	tags=74%, list=55%, signal=149%	P6vsPERO
GO_CYTOSOLIC_PART	GO_CYTOSOLIC_PART	Details ...	112	0.28616926	3.3999639	0	0	0	743	tags=64%, list=37%, signal=97%	P6vsPERO
GO_RIBOSOMAL_SUBUNIT	GO_RIBOSOMAL_SUBUNIT	Details ...	109	0.25107566	3.0491004	0	0	0	569	tags=52%, list=29%, signal=69%	P6vsPERO
GO_CYTOSOLIC_LARGE_RIBOSOMAL_SUBUNIT	GO_CYTOSOLIC_LARGE_RIBOSOMAL_SUBUNIT	Details ...	47	0.38302237	3.027368	0	0	0	569	tags=66%, list=29%, signal=90%	P6vsPERO
GO_CYTOSOLIC_SMALL_RIBOSOMAL_SUBUNIT	GO_CYTOSOLIC_SMALL_RIBOSOMAL_SUBUNIT	Details ...	35	0.43231586	3.0242693	0	0	0	691	tags=77%, list=35%, signal=116%	P6vsPERO
GO_CELL_JUNCTION	GO_CELL_JUNCTION	Details ...	264	0.17004341	2.9587276	0	0	0	1141	tags=72%, list=57%, signal=146%	P6vsPERO
GO_BLOOD_MICROPARTICLE	GO_BLOOD_MICROPARTICLE	Details ...	38	0.37019515	2.676384	0	9.74E-05	0.001	955	tags=84%, list=48%, signal=158%	P6vsPERO
GO_PIGMENT_GRANULE	GO_PIGMENT_GRANULE	Details ...	66	0.26671377	2.5396662	0	7.34E-04	0.008	452	tags=48%, list=23%, signal=61%	P6vsPERO
GO_RIBONUCLEOPROTEIN_COMPLEX	GO_RIBONUCLEOPROTEIN_COMPLEX	Details ...	302	0.13501881	2.532803	0	7.57E-04	0.009	570	tags=40%, list=29%, signal=48%	P6vsPERO
GO_MYELIN_SHEATH	GO_MYELIN_SHEATH	Details ...	88	0.23360972	2.5268962	0	6.98E-04	0.009	1141	tags=80%, list=57%, signal=178%	P6vsPERO
GO_PROTEASOME_CORE_COMPLEX	GO_PROTEASOME_CORE_COMPLEX	Details ...	15	0.52932864	2.4429529	0	0.001736684	0.025	148	tags=60%, list=7%, signal=64%	P6vsPERO
GO_SMALL_RIBOSOMAL_SUBUNIT	GO_SMALL_RIBOSOMAL_SUBUNIT	Details ...	45	0.30461872	2.2817175	0.003838772	0.006012719	0.087	691	tags=64%, list=35%, signal=96%	P6vsPERO
GO_LARGE_RIBOSOMAL_SUBUNIT	GO_LARGE_RIBOSOMAL_SUBUNIT	Details ...	64	0.24152432	2.272636	0	0.005950393	0.091	468	tags=47%, list=23%, signal=59%	P6vsPERO
GO_RIBOSOME	GO_RIBOSOME	Details ...	137	0.17145236	2.2201765	0.001919386	0.008070729	0.132	569	tags=45%, list=29%, signal=58%	P6vsPERO
GO_SECRETORY_GRANULE	GO_SECRETORY_GRANULE	Details ...	68	0.22684279	2.1608999	0.002105263	0.01180674	0.195	1088	tags=76%, list=55%, signal=162%	P6vsPERO
GO_VESICLE_LUMEN	GO_VESICLE_LUMEN	Details ...	31	0.30498233	2.0133789	0.007797271	0.027477592	0.408	945	tags=77%, list=47%, signal=145%	P6vsPERO
GO_CONTRACTILE_FIBER	GO_CONTRACTILE_FIBER	Details ...	45	0.2602426	2.0131972	0.008179959	0.026148837	0.408	955	tags=73%, list=48%, signal=137%	P6vsPERO
GO_INTRACELLULAR_VESICLE	GO_INTRACELLULAR_VESICLE		268	0.11311496	2.0030599	0.011881189	0.026499685	0.428	1092	tags=65%, list=55%, signal=123%	P6vsPERO
GO_CELL_CORTEX	GO_CELL_CORTEX		56	0.22978647	1.9810506	0.008350731	0.029126404	0.48	872	tags=66%, list=44%, signal=114%	P6vsPERO
GO_SECRETORY_VESICLE	GO_SECRETORY_VESICLE		82	0.18307973	1.8721514	0.016393442	0.05433805	0.723	890	tags=62%, list=45%, signal=108%	P6vsPERO
GO_ENDOPLASMIC_RETICULUM_LUMEN	GO_ENDOPLASMIC_RETICULUM_LUMEN		52	0.21834445	1.8660924	0.006423983	0.053698245	0.728	918	tags=67%, list=46%, signal=121%	P6vsPERO
GO_SPERM_PART	GO_SPERM_PART		16	0.385101	1.857963	0.009746589	0.053945087	0.752	983	tags=88%, list=49%, signal=171%	P6vsPERO
GO_EXTRACELLULAR_MATRIX	GO_EXTRACELLULAR_MATRIX		52	0.22238053	1.8477597	0.01178782	0.055156514	0.774	795	tags=62%, list=40%, signal=100%	P6vsPERO
GO_PROTEINACEOUS_EXTRACELLULAR_MATRIX	GO_PROTEINACEOUS_EXTRACELLULAR_MATRIX		38	0.24904574	1.8288351	0.007843138	0.05859065	0.814	772	tags=63%, list=39%, signal=101%	P6vsPERO
GO_CORTICAL_CYTOSKELETON	GO_CORTICAL_CYTOSKELETON		26	0.29726672	1.7915608	0.018480493	0.06859641	0.867	872	tags=73%, list=44%, signal=128%	P6vsPERO
GO_SPLICEOSOMAL_COMPLEX	GO_SPLICEOSOMAL_COMPLEX		50	0.21216851	1.7770102	0.02745098	0.07209713	0.893	1143	tags=78%, list=57%, signal=178%	P6vsPERO
GO_SIDE_OF_MEMBRANE	GO_SIDE_OF_MEMBRANE		71	0.17129688	1.736082	0.03373016	0.08605744	0.943	1103	tags=72%, list=55%, signal=155%	P6vsPERO
GO_CATALYTIC_STEP_2_SPLICEOSOME	GO_CATALYTIC_STEP_2_SPLICEOSOME		35	0.24623004	1.7264389	0.026923077	0.0873264	0.954	1227	tags=86%, list=61%, signal=219%	P6vsPERO
GO_EXTRACELLULAR_MATRIX_COMPONENT	GO_EXTRACELLULAR_MATRIX_COMPONENT		25	0.29643837	1.7152233	0.028806584	0.08949494	0.96	772	tags=68%, list=39%, signal=110%	P6vsPERO
GO_SARCOLEMMA	GO_SARCOLEMMA		20	0.31285426	1.7058519	0.016129032	0.09122384	0.967	778	tags=70%, list=39%, signal=114%	P6vsPERO
GO_POLYSOME	GO_POLYSOME		21	0.31320074	1.679617	0.0332681	0.0999597	0.978	521	tags=57%, list=26%, signal=77%	P6vsPERO
GO_EXTRINSIC_COMPONENT_OF_PLASMA_MEMBRANE	GO_EXTRINSIC_COMPONENT_OF_PLASMA_MEMBRANE		30	0.25720587	1.6706722	0.043392505	0.10060136	0.979	824	tags=67%, list=41%, signal=112%	P6vsPERO
GO_EXTERNAL_SIDE_OF_PLASMA_MEMBRANE	GO_EXTERNAL_SIDE_OF_PLASMA_MEMBRANE		34	0.23343529	1.621737	0.045833334	0.122434035	0.993	539	tags=50%, list=27%, signal=67%	P6vsPERO
GO_I_BAND	GO_I_BAND		20	0.2923077	1.616637	0.027777778	0.1224511	0.993	619	tags=60%, list=31%, signal=86%	P6vsPERO
GO_CYTOPLASMIC_REGION	GO_CYTOPLASMIC_REGION		64	0.17074275	1.5946815	0.05	0.13288413	0.995	979	tags=66%, list=49%, signal=125%	P6vsPERO
GO_SECRETORY_GRANULE_LUMEN	GO_SECRETORY_GRANULE_LUMEN		19	0.29678142	1.5407635	0.05168986	0.16530553	1	883	tags=74%, list=44%, signal=131%	P6vsPERO
GO_CELL_SURFACE	GO_CELL_SURFACE		103	0.13114233	1.5259532	0.052941177	0.17336257	1	429	tags=34%, list=21%, signal=41%	P6vsPERO
GO_MICROBODY_MEMBRANE	GO_MICROBODY_MEMBRANE		23	0.26399875	1.5247442	0.0734127	0.17018941	1	1127	tags=83%, list=56%, signal=188%	P6vsPERO
GO_EXTRINSIC_COMPONENT_OF_MEMBRANE	GO_EXTRINSIC_COMPONENT_OF_MEMBRANE		51	0.17949493	1.5190512	0.057613168	0.17033534	1	824	tags=59%, list=41%, signal=98%	P6vsPERO
GO_CYTOPLASMIC_VESICLE_PART	GO_CYTOPLASMIC_VESICLE_PART		133	0.116842054	1.5095128	0.06326531	0.17329454	1	1132	tags=68%, list=57%, signal=146%	P6vsPERO
GO_CELL_CELL_CONTACT_ZONE	GO_CELL_CELL_CONTACT_ZONE		17	0.30113247	1.5025902	0.05672269	0.174625	1	812	tags=71%, list=41%, signal=118%	P6vsPERO
GO_CELL_CORTEX_PART	GO_CELL_CORTEX_PART		32	0.22244142	1.4514031	0.08067941	0.21414272	1	872	tags=66%, list=44%, signal=115%	P6vsPERO
GO_NUCLEAR_CHROMATIN	GO_NUCLEAR_CHROMATIN		31	0.21740128	1.4108508	0.092156865	0.24796426	1	602	tags=52%, list=30%, signal=73%	P6vsPERO
GO_BASEMENT_MEMBRANE	GO_BASEMENT_MEMBRANE		22	0.25186515	1.3951858	0.116	0.25783768	1	772	tags=64%, list=39%, signal=103%	P6vsPERO
GO_INTERMEDIATE_FILAMENT	GO_INTERMEDIATE_FILAMENT		15	0.28854117	1.3809499	0.12525667	0.26743904	1	625	tags=60%, list=31%, signal=87%	P6vsPERO
GO_MICROBODY_PART	GO_MICROBODY_PART		34	0.20303415	1.3718537	0.109561756	0.27165446	1	1127	tags=76%, list=56%, signal=173%	P6vsPERO
GO_MICROBODY	GO_MICROBODY		45	0.1695199	1.3389747	0.14371258	0.3031066	1	1132	tags=73%, list=57%, signal=166%	P6vsPERO
GO_PROTEIN_DNA_COMPLEX	GO_PROTEIN_DNA_COMPLEX		25	0.22009133	1.2980787	0.16242662	0.34780845	1	1162	tags=80%, list=58%, signal=189%	P6vsPERO
GO_PLATELET_ALPHA_GRANULE	GO_PLATELET_ALPHA_GRANULE		21	0.23375529	1.2866812	0.15351813	0.3565346	1	868	tags=67%, list=43%, signal=117%	P6vsPERO
GO_CORTICAL_ACTIN_CYTOSKELETON	GO_CORTICAL_ACTIN_CYTOSKELETON		18	0.24075946	1.2692891	0.19886364	0.37433055	1	299	tags=39%, list=15%, signal=45%	P6vsPERO
GO_TRANSPORTER_COMPLEX	GO_TRANSPORTER_COMPLEX		25	0.20984271	1.2413119	0.17261904	0.4087882	1	783	tags=60%, list=39%, signal=97%	P6vsPERO
GO_SECRETORY_GRANULE_MEMBRANE	GO_SECRETORY_GRANULE_MEMBRANE		15	0.26188797	1.2385824	0.198	0.40529677	1	1077	tags=80%, list=54%, signal=172%	P6vsPERO
GO_CHROMATIN	GO_CHROMATIN		52	0.14668411	1.2302276	0.22155689	0.41121095	1	827	tags=56%, list=41%, signal=93%	P6vsPERO
GO_ENDOPLASMIC_RETICULUM_GOLGI_INTERMEDIATE_COMPARTMENT	GO_ENDOPLASMIC_RETICULUM_GOLGI_INTERMEDIATE_COMPARTMENT		48	0.14497776	1.2073321	0.22896282	0.43872872	1	1172	tags=73%, list=59%, signal=172%	P6vsPERO
GO_PROTEASOME_COMPLEX	GO_PROTEASOME_COMPLEX		42	0.15723547	1.2041848	0.21063395	0.43571785	1	167	tags=24%, list=8%, signal=25%	P6vsPERO
GO_BRUSH_BORDER	GO_BRUSH_BORDER		26	0.19714956	1.200435	0.22474226	0.43368852	1	1146	tags=77%, list=57%, signal=178%	P6vsPERO
GO_CYTOSKELETON	GO_CYTOSKELETON		338	0.06125581	1.1978644	0.22560975	0.4299788	1	299	tags=20%, list=15%, signal=20%	P6vsPERO
GO_CYTOSKELETAL_PART	GO_CYTOSKELETAL_PART		256	0.06955819	1.1894672	0.22527473	0.43530548	1	299	tags=21%, list=15%, signal=22%	P6vsPERO
GO_SMALL_NUCLEAR_RIBONUCLEOPROTEIN_COMPLEX	GO_SMALL_NUCLEAR_RIBONUCLEOPROTEIN_COMPLEX		18	0.22621053	1.1813074	0.24901186	0.44058326	1	1104	tags=78%, list=55%, signal=172%	P6vsPERO
GO_TRANSCRIPTION_FACTOR_COMPLEX	GO_TRANSCRIPTION_FACTOR_COMPLEX		19	0.2193382	1.1484125	0.26774848	0.48646578	1	826	tags=63%, list=41%, signal=107%	P6vsPERO
GO_BASOLATERAL_PLASMA_MEMBRANE	GO_BASOLATERAL_PLASMA_MEMBRANE		28	0.18074918	1.144258	0.28094304	0.48587742	1	1069	tags=71%, list=54%, signal=152%	P6vsPERO
GO_PLASMA_MEMBRANE_RAFT	GO_PLASMA_MEMBRANE_RAFT		22	0.20576586	1.1299776	0.30666667	0.50124305	1	863	tags=64%, list=43%, signal=111%	P6vsPERO
GO_TRANSLATION_PREINITIATION_COMPLEX	GO_TRANSLATION_PREINITIATION_COMPLEX		15	0.24018174	1.1215522	0.31707317	0.5076956	1	1120	tags=80%, list=56%, signal=181%	P6vsPERO
GO_MEMBRANE_MICRODOMAIN	GO_MEMBRANE_MICRODOMAIN		62	0.123761535	1.1104727	0.31526104	0.51834404	1	983	tags=61%, list=49%, signal=117%	P6vsPERO
GO_CELL_BODY	GO_CELL_BODY		85	0.10442948	1.1029061	0.3069498	0.52318114	1	1044	tags=62%, list=52%, signal=125%	P6vsPERO
GO_ACTIN_CYTOSKELETON	GO_ACTIN_CYTOSKELETON		115	0.089522205	1.0918534	0.32741618	0.53439766	1	872	tags=52%, list=44%, signal=87%	P6vsPERO
GO_LIPID_PARTICLE	GO_LIPID_PARTICLE		21	0.20091623	1.0905979	0.36437246	0.5288284	1	1218	tags=81%, list=61%, signal=206%	P6vsPERO
GO_CELL_CELL_JUNCTION	GO_CELL_CELL_JUNCTION		65	0.117938094	1.0872917	0.34552103	0.527088	1	324	tags=28%, list=16%, signal=32%	P6vsPERO
GO_CYTOPLASMIC_SIDE_OF_MEMBRANE	GO_CYTOPLASMIC_SIDE_OF_MEMBRANE		30	0.16893865	1.0872875	0.3360324	0.51979387	1	931	tags=63%, list=47%, signal=117%	P6vsPERO
GO_CYTOPLASMIC_STRESS_GRANULE	GO_CYTOPLASMIC_STRESS_GRANULE		18	0.21958207	1.0836382	0.33536586	0.5192174	1	1228	tags=83%, list=62%, signal=215%	P6vsPERO
GO_EXOCYTIC_VESICLE	GO_EXOCYTIC_VESICLE		16	0.21603534	1.0525124	0.369863	0.5638638	1	694	tags=56%, list=35%, signal=86%	P6vsPERO
GO_MEMBRANE_REGION	GO_MEMBRANE_REGION		160	0.07056102	1.04537	0.38193017	0.5682408	1	1092	tags=61%, list=55%, signal=124%	P6vsPERO
GO_PERINUCLEAR_REGION_OF_CYTOPLASM	GO_PERINUCLEAR_REGION_OF_CYTOPLASM		128	0.07854323	1.0338358	0.398	0.580323	1	1053	tags=60%, list=53%, signal=119%	P6vsPERO
GO_CLUSTER_OF_ACTIN_BASED_CELL_PROJECTIONS	GO_CLUSTER_OF_ACTIN_BASED_CELL_PROJECTIONS		30	0.1611055	1.0131464	0.42115027	0.6087008	1	1146	tags=73%, list=57%, signal=170%	P6vsPERO
GO_MICROBODY_LUMEN	GO_MICROBODY_LUMEN		17	0.21020718	1.0119034	0.41821945	0.6029446	1	1579	tags=100%, list=79%, signal=475%	P6vsPERO
GO_APICAL_PLASMA_MEMBRANE	GO_APICAL_PLASMA_MEMBRANE		37	0.14308183	1.005516	0.4526749	0.6064276	1	420	tags=35%, list=21%, signal=44%	P6vsPERO
GO_APICAL_JUNCTION_COMPLEX	GO_APICAL_JUNCTION_COMPLEX		17	0.1952858	0.9794524	0.47095436	0.64446145	1	317	tags=35%, list=16%, signal=42%	P6vsPERO
GO_INTERMEDIATE_FILAMENT_CYTOSKELETON	GO_INTERMEDIATE_FILAMENT_CYTOSKELETON		23	0.16655281	0.9562868	0.5009862	0.6786355	1	625	tags=48%, list=31%, signal=69%	P6vsPERO
GO_LATE_ENDOSOME_MEMBRANE	GO_LATE_ENDOSOME_MEMBRANE		22	0.16565348	0.95126146	0.51789474	0.6790885	1	1668	tags=100%, list=84%, signal=602%	P6vsPERO
GO_PHAGOCYTIC_VESICLE	GO_PHAGOCYTIC_VESICLE		26	0.15134713	0.93798834	0.51004016	0.69558924	1	315	tags=31%, list=16%, signal=36%	P6vsPERO
GO_PLASMA_MEMBRANE_REGION	GO_PLASMA_MEMBRANE_REGION		113	0.07802462	0.93738383	0.5143954	0.68842506	1	329	tags=24%, list=16%, signal=27%	P6vsPERO
GO_CELL_PROJECTION	GO_CELL_PROJECTION		256	0.05231681	0.9305618	0.51829267	0.69218546	1	329	tags=21%, list=16%, signal=22%	P6vsPERO
GO_CILIARY_PART	GO_CILIARY_PART		25	0.15557586	0.92043734	0.5435606	0.70125455	1	1369	tags=84%, list=69%, signal=264%	P6vsPERO
GO_LYSOSOMAL_LUMEN	GO_LYSOSOMAL_LUMEN		20	0.17429149	0.9124749	0.54780877	0.7078916	1	1451	tags=90%, list=73%, signal=326%	P6vsPERO
GO_NUCLEAR_MATRIX	GO_NUCLEAR_MATRIX		18	0.17649701	0.9107123	0.5614407	0.7029549	1	1535	tags=94%, list=77%, signal=405%	P6vsPERO
GO_ER_TO_GOLGI_TRANSPORT_VESICLE	GO_ER_TO_GOLGI_TRANSPORT_VESICLE		23	0.1569228	0.89416635	0.5868263	0.72421205	1	644	tags=48%, list=32%, signal=70%	P6vsPERO
GO_RIBONUCLEOPROTEIN_GRANULE	GO_RIBONUCLEOPROTEIN_GRANULE		64	0.0921325	0.8500621	0.6543967	0.7936191	1	320	tags=25%, list=16%, signal=29%	P6vsPERO
GO_MITOTIC_SPINDLE	GO_MITOTIC_SPINDLE		15	0.17819285	0.84905577	0.65416664	0.7866362	1	1642	tags=100%, list=82%, signal=560%	P6vsPERO
GO_ENDOPLASMIC_RETICULUM_GOLGI_INTERMEDIATE_COMPARTMENT_MEMBRANE	GO_ENDOPLASMIC_RETICULUM_GOLGI_INTERMEDIATE_COMPARTMENT_MEMBRANE		29	0.13226867	0.845635	0.674	0.784061	1	1666	tags=97%, list=83%, signal=576%	P6vsPERO
GO_DNA_PACKAGING_COMPLEX	GO_DNA_PACKAGING_COMPLEX		18	0.16324008	0.83448786	0.672956	0.79441637	1	785	tags=56%, list=39%, signal=91%	P6vsPERO
GO_VACUOLAR_LUMEN	GO_VACUOLAR_LUMEN		28	0.13574336	0.83041996	0.6640159	0.792987	1	1015	tags=64%, list=51%, signal=129%	P6vsPERO
GO_PROTON_TRANSPORTING_TWO_SECTOR_ATPASE_COMPLEX	GO_PROTON_TRANSPORTING_TWO_SECTOR_ATPASE_COMPLEX		22	0.1486138	0.8303801	0.6693712	0.7847004	1	1248	tags=77%, list=63%, signal=204%	P6vsPERO
GO_LAMELLIPODIUM	GO_LAMELLIPODIUM		41	0.10563283	0.81003964	0.7209776	0.80885434	1	328	tags=27%, list=16%, signal=31%	P6vsPERO
GO_CELL_PROJECTION_MEMBRANE	GO_CELL_PROJECTION_MEMBRANE		42	0.1053273	0.8087279	0.711501	0.80258095	1	411	tags=31%, list=21%, signal=38%	P6vsPERO
GO_NUCLEOLUS	GO_NUCLEOLUS		185	0.053857107	0.7994587	0.6988417	0.80947125	1	1563	tags=83%, list=78%, signal=348%	P6vsPERO
GO_TRANSPORT_VESICLE_MEMBRANE	GO_TRANSPORT_VESICLE_MEMBRANE		26	0.13014449	0.79239476	0.68101764	0.8127177	1	1278	tags=77%, list=64%, signal=211%	P6vsPERO
GO_RECEPTOR_COMPLEX	GO_RECEPTOR_COMPLEX		28	0.12725034	0.7871621	0.7426778	0.8128122	1	1103	tags=68%, list=55%, signal=150%	P6vsPERO
GO_ACTIN_FILAMENT	GO_ACTIN_FILAMENT		27	0.13046667	0.7869892	0.7209302	0.8050348	1	851	tags=56%, list=43%, signal=96%	P6vsPERO
GO_UBIQUITIN_LIGASE_COMPLEX	GO_UBIQUITIN_LIGASE_COMPLEX		15	0.1638903	0.77506864	0.73477405	0.81483525	1	1005	tags=67%, list=50%, signal=133%	P6vsPERO
GO_PHAGOCYTIC_VESICLE_MEMBRANE	GO_PHAGOCYTIC_VESICLE_MEMBRANE		20	0.14311741	0.7549707	0.78571427	0.8355456	1	315	tags=30%, list=16%, signal=35%	P6vsPERO
GO_EXTRINSIC_COMPONENT_OF_CYTOPLASMIC_SIDE_OF_PLASMA_MEMBRANE	GO_EXTRINSIC_COMPONENT_OF_CYTOPLASMIC_SIDE_OF_PLASMA_MEMBRANE		16	0.15542927	0.743446	0.7534517	0.843761	1	814	tags=56%, list=41%, signal=94%	P6vsPERO
GO_PLASMA_MEMBRANE_PROTEIN_COMPLEX	GO_PLASMA_MEMBRANE_PROTEIN_COMPLEX		60	0.08271355	0.7411486	0.7984032	0.83898956	1	1103	tags=63%, list=55%, signal=137%	P6vsPERO
GO_NUCLEAR_PERIPHERY	GO_NUCLEAR_PERIPHERY		25	0.11955353	0.6998758	0.84803003	0.8850047	1	1440	tags=84%, list=72%, signal=298%	P6vsPERO
GO_NEURON_PART	GO_NEURON_PART		179	0.046171606	0.6929775	0.84583336	0.88473254	1	1164	tags=63%, list=58%, signal=137%	P6vsPERO
GO_ER_TO_GOLGI_TRANSPORT_VESICLE_MEMBRANE	GO_ER_TO_GOLGI_TRANSPORT_VESICLE_MEMBRANE		17	0.13661088	0.68332374	0.85714287	0.88797325	1	1255	tags=76%, list=63%, signal=204%	P6vsPERO
GO_NEURON_PROJECTION	GO_NEURON_PROJECTION		142	0.049090672	0.675362	0.88414633	0.8886669	1	1159	tags=63%, list=58%, signal=139%	P6vsPERO
GO_FILOPODIUM	GO_FILOPODIUM		22	0.105784275	0.5893083	0.9352227	0.9581664	1	1514	tags=86%, list=76%, signal=354%	P6vsPERO
GO_APICAL_PART_OF_CELL	GO_APICAL_PART_OF_CELL		47	0.06731215	0.55018234	0.96613544	0.97146755	1	1609	tags=87%, list=81%, signal=439%	P6vsPERO
GO_CYTOSOLIC_RIBOSOME	GO_CYTOSOLIC_RIBOSOME	Details ...	85	0.34716043	3.647361	0	0	0	768	tags=72%, list=38%, signal=112%	P6vsREST
GO_CYTOSOLIC_PART	GO_CYTOSOLIC_PART	Details ...	112	0.30243403	3.6364126	0	0	0	748	tags=66%, list=37%, signal=100%	P6vsREST
GO_EXTRACELLULAR_SPACE	GO_EXTRACELLULAR_SPACE	Details ...	175	0.21218167	3.1227255	0	0	0	776	tags=58%, list=39%, signal=87%	P6vsREST
GO_RIBONUCLEOPROTEIN_COMPLEX	GO_RIBONUCLEOPROTEIN_COMPLEX	Details ...	302	0.15543759	2.9308388	0	0	0	813	tags=54%, list=41%, signal=77%	P6vsREST
GO_CYTOSOLIC_LARGE_RIBOSOMAL_SUBUNIT	GO_CYTOSOLIC_LARGE_RIBOSOMAL_SUBUNIT	Details ...	47	0.34628776	2.782013	0	2.11E-04	0.001	768	tags=72%, list=38%, signal=115%	P6vsREST
GO_ANCHORING_JUNCTION	GO_ANCHORING_JUNCTION	Details ...	215	0.17105101	2.7566118	0	3.76E-04	0.002	697	tags=50%, list=35%, signal=69%	P6vsREST
GO_RIBOSOMAL_SUBUNIT	GO_RIBOSOMAL_SUBUNIT	Details ...	109	0.2215302	2.6804972	0	3.22E-04	0.002	698	tags=56%, list=35%, signal=81%	P6vsREST
GO_CELL_SUBSTRATE_JUNCTION	GO_CELL_SUBSTRATE_JUNCTION	Details ...	198	0.17245875	2.648137	0	5.21E-04	0.004	697	tags=51%, list=35%, signal=70%	P6vsREST
GO_CYTOSOLIC_SMALL_RIBOSOMAL_SUBUNIT	GO_CYTOSOLIC_SMALL_RIBOSOMAL_SUBUNIT	Details ...	35	0.3705835	2.6051786	0	0.00104282	0.009	698	tags=71%, list=35%, signal=108%	P6vsREST
GO_PROTEASOME_CORE_COMPLEX	GO_PROTEASOME_CORE_COMPLEX	Details ...	15	0.53343433	2.4747255	0	0.002039641	0.02	406	tags=73%, list=20%, signal=91%	P6vsREST
GO_CELL_JUNCTION	GO_CELL_JUNCTION	Details ...	264	0.13392296	2.391093	0	0.003977633	0.042	697	tags=47%, list=35%, signal=62%	P6vsREST
GO_BLOOD_MICROPARTICLE	GO_BLOOD_MICROPARTICLE	Details ...	38	0.3171066	2.2109265	0.002145923	0.011651353	0.123	1164	tags=89%, list=58%, signal=211%	P6vsREST
GO_POLYSOME	GO_POLYSOME	Details ...	21	0.38172394	2.0941584	0.003984064	0.024403486	0.263	1051	tags=90%, list=53%, signal=189%	P6vsREST
GO_SPLICEOSOMAL_COMPLEX	GO_SPLICEOSOMAL_COMPLEX	Details ...	50	0.2492086	2.0620017	0.004056795	0.028038643	0.319	1031	tags=76%, list=52%, signal=153%	P6vsREST
GO_SPERM_PART	GO_SPERM_PART	Details ...	16	0.41148987	1.9898798	0.00984252	0.04142549	0.461	806	tags=81%, list=40%, signal=135%	P6vsREST
GO_LARGE_RIBOSOMAL_SUBUNIT	GO_LARGE_RIBOSOMAL_SUBUNIT	Details ...	64	0.20940088	1.9517022	0.007843138	0.049477432	0.549	686	tags=55%, list=34%, signal=81%	P6vsREST
GO_MYELIN_SHEATH	GO_MYELIN_SHEATH	Details ...	88	0.18091294	1.9344977	0.002016129	0.05241397	0.597	924	tags=64%, list=46%, signal=113%	P6vsREST
GO_RIBOSOME	GO_RIBOSOME	Details ...	137	0.13909449	1.8329217	0.013592233	0.08767593	0.822	702	tags=48%, list=35%, signal=69%	P6vsREST
GO_SMALL_RIBOSOMAL_SUBUNIT	GO_SMALL_RIBOSOMAL_SUBUNIT	Details ...	45	0.23315679	1.8244115	0.01622718	0.08614017	0.831	653	tags=56%, list=33%, signal=81%	P6vsREST
GO_CATALYTIC_STEP_2_SPLICEOSOME	GO_CATALYTIC_STEP_2_SPLICEOSOME	Details ...	35	0.26047933	1.80822	0.02173913	0.08799168	0.849	1085	tags=80%, list=54%, signal=172%	P6vsREST
GO_CONTRACTILE_FIBER	GO_CONTRACTILE_FIBER		45	0.22717693	1.8002673	0.015444015	0.087088846	0.857	1330	tags=89%, list=67%, signal=260%	P6vsREST
GO_PIGMENT_GRANULE	GO_PIGMENT_GRANULE		66	0.18688962	1.7621032	0.017681729	0.10194596	0.904	848	tags=61%, list=42%, signal=102%	P6vsREST
GO_I_BAND	GO_I_BAND		20	0.31953442	1.7077284	0.01996008	0.12900852	0.955	665	tags=65%, list=33%, signal=96%	P6vsREST
GO_SARCOLEMMA	GO_SARCOLEMMA		20	0.31578946	1.6438215	0.038539555	0.16981693	0.991	872	tags=75%, list=44%, signal=132%	P6vsREST
GO_SECRETORY_GRANULE	GO_SECRETORY_GRANULE		68	0.16509031	1.6183602	0.038387716	0.18493083	0.995	121	tags=22%, list=6%, signal=23%	P6vsREST
GO_NUCLEOLUS	GO_NUCLEOLUS		185	0.105854645	1.5881513	0.06464647	0.20637676	0.998	1102	tags=65%, list=55%, signal=131%	P6vsREST
GO_CHROMATIN	GO_CHROMATIN		52	0.18241535	1.5385077	0.057377048	0.25021243	0.999	604	tags=48%, list=30%, signal=67%	P6vsREST
GO_NUCLEAR_CHROMATIN	GO_NUCLEAR_CHROMATIN		31	0.230797	1.5118312	0.06746032	0.273263	1	962	tags=71%, list=48%, signal=135%	P6vsREST
GO_TRANSLATION_PREINITIATION_COMPLEX	GO_TRANSLATION_PREINITIATION_COMPLEX		15	0.32912672	1.4919561	0.0770751	0.2874961	1	1343	tags=100%, list=67%, signal=303%	P6vsREST
GO_CELL_CORTEX	GO_CELL_CORTEX		56	0.17422682	1.4833182	0.097222224	0.28946528	1	659	tags=50%, list=33%, signal=73%	P6vsREST
GO_CYTOSKELETON	GO_CYTOSKELETON		338	0.07648054	1.4673861	0.07317073	0.30086666	1	1319	tags=72%, list=66%, signal=178%	P6vsREST
GO_VESICLE_LUMEN	GO_VESICLE_LUMEN		31	0.21071982	1.3978093	0.11660079	0.38820764	1	1259	tags=84%, list=63%, signal=224%	P6vsREST
GO_SECRETORY_VESICLE	GO_SECRETORY_VESICLE		82	0.13139383	1.3669782	0.11627907	0.4275989	1	210	tags=23%, list=11%, signal=25%	P6vsREST
GO_EXTRACELLULAR_MATRIX	GO_EXTRACELLULAR_MATRIX		52	0.16152266	1.349823	0.117082536	0.4423954	1	683	tags=50%, list=34%, signal=74%	P6vsREST
GO_PROTEASOME_COMPLEX	GO_PROTEASOME_COMPLEX		42	0.17288104	1.3208185	0.14003944	0.48252183	1	279	tags=31%, list=14%, signal=35%	P6vsREST
GO_PERINUCLEAR_REGION_OF_CYTOPLASM	GO_PERINUCLEAR_REGION_OF_CYTOPLASM		128	0.10290084	1.2922971	0.17659138	0.5225066	1	1257	tags=73%, list=63%, signal=184%	P6vsREST
GO_PROTEINACEOUS_EXTRACELLULAR_MATRIX	GO_PROTEINACEOUS_EXTRACELLULAR_MATRIX		38	0.1740229	1.2841588	0.15900382	0.5243096	1	131	tags=24%, list=7%, signal=25%	P6vsREST
GO_RIBONUCLEOPROTEIN_GRANULE	GO_RIBONUCLEOPROTEIN_GRANULE		64	0.13949275	1.2819295	0.1611002	0.5145392	1	478	tags=38%, list=24%, signal=48%	P6vsREST
GO_APICAL_JUNCTION_COMPLEX	GO_APICAL_JUNCTION_COMPLEX		17	0.24825372	1.2215594	0.21298175	0.62491465	1	447	tags=47%, list=22%, signal=60%	P6vsREST
GO_CYTOPLASMIC_STRESS_GRANULE	GO_CYTOPLASMIC_STRESS_GRANULE		18	0.24435456	1.2208753	0.21984436	0.6109165	1	1179	tags=83%, list=59%, signal=202%	P6vsREST
GO_LATE_ENDOSOME_MEMBRANE	GO_LATE_ENDOSOME_MEMBRANE		22	0.21308832	1.21533	0.21553399	0.60742015	1	1030	tags=73%, list=52%, signal=149%	P6vsREST
GO_CYTOSKELETAL_PART	GO_CYTOSKELETAL_PART		256	0.0689745	1.2020011	0.23387097	0.62151074	1	1337	tags=73%, list=67%, signal=193%	P6vsREST
GO_CELL_CELL_JUNCTION	GO_CELL_CELL_JUNCTION		65	0.12544318	1.1979114	0.24948876	0.61621726	1	678	tags=46%, list=34%, signal=68%	P6vsREST
GO_CYTOPLASMIC_REGION	GO_CYTOPLASMIC_REGION		64	0.12652044	1.1784797	0.26347306	0.64328575	1	659	tags=45%, list=33%, signal=65%	P6vsREST
GO_EXTRACELLULAR_MATRIX_COMPONENT	GO_EXTRACELLULAR_MATRIX_COMPONENT		25	0.19433789	1.1640278	0.25548902	0.6613317	1	95	tags=24%, list=5%, signal=25%	P6vsREST
GO_APICAL_PLASMA_MEMBRANE	GO_APICAL_PLASMA_MEMBRANE		37	0.16094808	1.1504419	0.29497907	0.67684495	1	385	tags=35%, list=19%, signal=43%	P6vsREST
GO_MICROTUBULE_CYTOSKELETON	GO_MICROTUBULE_CYTOSKELETON		188	0.076586306	1.1449105	0.26403326	0.67462254	1	1400	tags=77%, list=70%, signal=234%	P6vsREST
GO_CORTICAL_CYTOSKELETON	GO_CORTICAL_CYTOSKELETON		26	0.18996486	1.141485	0.28163266	0.6677801	1	546	tags=46%, list=27%, signal=63%	P6vsREST
GO_CELL_BODY	GO_CELL_BODY		85	0.10534678	1.1235819	0.29887217	0.6936426	1	1371	tags=79%, list=69%, signal=241%	P6vsREST
GO_SMALL_NUCLEAR_RIBONUCLEOPROTEIN_COMPLEX	GO_SMALL_NUCLEAR_RIBONUCLEOPROTEIN_COMPLEX		18	0.22154814	1.1233194	0.31800765	0.6805472	1	1335	tags=89%, list=67%, signal=266%	P6vsREST
GO_SIDE_OF_MEMBRANE	GO_SIDE_OF_MEMBRANE		71	0.114593014	1.1107627	0.32277226	0.69595957	1	425	tags=32%, list=21%, signal=40%	P6vsREST
GO_METHYLTRANSFERASE_COMPLEX	GO_METHYLTRANSFERASE_COMPLEX		19	0.2042968	1.1018262	0.33462283	0.70411086	1	1381	tags=89%, list=69%, signal=288%	P6vsREST
GO_CILIARY_PART	GO_CILIARY_PART		25	0.18394724	1.0946373	0.32388663	0.7076238	1	355	tags=36%, list=18%, signal=43%	P6vsREST
GO_CELL_CORTEX_PART	GO_CELL_CORTEX_PART		32	0.16611506	1.0944229	0.35443038	0.694868	1	546	tags=44%, list=27%, signal=59%	P6vsREST
GO_EXTERNAL_SIDE_OF_PLASMA_MEMBRANE	GO_EXTERNAL_SIDE_OF_PLASMA_MEMBRANE		34	0.1625892	1.0934888	0.32934132	0.68433875	1	678	tags=50%, list=34%, signal=74%	P6vsREST
GO_TRANSPORTER_COMPLEX	GO_TRANSPORTER_COMPLEX		25	0.17854896	1.078164	0.33544305	0.70699877	1	685	tags=52%, list=34%, signal=78%	P6vsREST
GO_CLUSTER_OF_ACTIN_BASED_CELL_PROJECTIONS	GO_CLUSTER_OF_ACTIN_BASED_CELL_PROJECTIONS		30	0.15944391	1.0653899	0.36997885	0.72291875	1	1615	tags=97%, list=81%, signal=499%	P6vsREST
GO_CELL_CELL_CONTACT_ZONE	GO_CELL_CELL_CONTACT_ZONE		17	0.21540885	1.0529398	0.37603307	0.73893046	1	512	tags=47%, list=26%, signal=63%	P6vsREST
GO_CHROMOSOME	GO_CHROMOSOME		124	0.08221321	1.0439969	0.3783784	0.74693805	1	1326	tags=74%, list=66%, signal=207%	P6vsREST
GO_MITOTIC_SPINDLE	GO_MITOTIC_SPINDLE		15	0.21955243	1.0346726	0.4037037	0.75438917	1	1427	tags=93%, list=71%, signal=325%	P6vsREST
GO_UBIQUITIN_LIGASE_COMPLEX	GO_UBIQUITIN_LIGASE_COMPLEX		15	0.22147065	1.0270178	0.43558282	0.75901717	1	1024	tags=73%, list=51%, signal=149%	P6vsREST
GO_NUCLEOPLASM_PART	GO_NUCLEOPLASM_PART		77	0.10189969	1.0268967	0.407767	0.74699956	1	1618	tags=91%, list=81%, signal=462%	P6vsREST
GO_CILIUM	GO_CILIUM		42	0.13398646	1.0236715	0.39314517	0.7420387	1	355	tags=31%, list=18%, signal=37%	P6vsREST
GO_SECRETORY_GRANULE_LUMEN	GO_SECRETORY_GRANULE_LUMEN		19	0.19138515	1.0128052	0.43021032	0.753952	1	356	tags=37%, list=18%, signal=44%	P6vsREST
GO_CYTOPLASMIC_SIDE_OF_MEMBRANE	GO_CYTOPLASMIC_SIDE_OF_MEMBRANE		30	0.15557818	1.0119852	0.4361055	0.7441092	1	425	tags=37%, list=21%, signal=46%	P6vsREST
GO_TRANSFERASE_COMPLEX_TRANSFERRING_PHOSPHORUS_CONTAINING_GROUPS	GO_TRANSFERASE_COMPLEX_TRANSFERRING_PHOSPHORUS_CONTAINING_GROUPS		21	0.1805425	0.99638504	0.45180723	0.7658775	1	783	tags=57%, list=39%, signal=93%	P6vsREST
GO_MICROBODY_MEMBRANE	GO_MICROBODY_MEMBRANE		23	0.17693205	0.97333676	0.48431373	0.805463	1	1212	tags=78%, list=61%, signal=197%	P6vsREST
GO_CELL_PROJECTION	GO_CELL_PROJECTION		256	0.055980604	0.9678012	0.49105367	0.8055095	1	385	tags=24%, list=19%, signal=26%	P6vsREST
GO_TRANSFERASE_COMPLEX	GO_TRANSFERASE_COMPLEX		84	0.08898689	0.9668757	0.5032258	0.7958389	1	1611	tags=89%, list=81%, signal=443%	P6vsREST
GO_LYSOSOMAL_LUMEN	GO_LYSOSOMAL_LUMEN		20	0.18228744	0.96449256	0.46868688	0.7895935	1	1535	tags=95%, list=77%, signal=407%	P6vsREST
GO_MICROBODY_PART	GO_MICROBODY_PART		34	0.14274153	0.9612216	0.48931623	0.78511596	1	1304	tags=79%, list=65%, signal=225%	P6vsREST
GO_NUCLEAR_CHROMOSOME	GO_NUCLEAR_CHROMOSOME		69	0.09820024	0.9537048	0.5070994	0.7891645	1	1314	tags=75%, list=66%, signal=213%	P6vsREST
GO_PROTEIN_DNA_COMPLEX	GO_PROTEIN_DNA_COMPLEX		25	0.15971588	0.9461912	0.5107632	0.7944666	1	1281	tags=80%, list=64%, signal=221%	P6vsREST
GO_NUCLEAR_MATRIX	GO_NUCLEAR_MATRIX		18	0.18469834	0.9442486	0.51937985	0.7878922	1	1297	tags=83%, list=65%, signal=236%	P6vsREST
GO_ACTIN_CYTOSKELETON	GO_ACTIN_CYTOSKELETON		115	0.077137485	0.9377647	0.48387095	0.7909859	1	1173	tags=66%, list=59%, signal=151%	P6vsREST
GO_PLASMA_MEMBRANE_RAFT	GO_PLASMA_MEMBRANE_RAFT		22	0.1646403	0.9371487	0.53722334	0.78196335	1	1670	tags=100%, list=84%, signal=606%	P6vsREST
GO_SUPRAMOLECULAR_FIBER	GO_SUPRAMOLECULAR_FIBER		126	0.073049836	0.9370417	0.512974	0.7720281	1	401	tags=27%, list=20%, signal=32%	P6vsREST
GO_BRUSH_BORDER	GO_BRUSH_BORDER		26	0.1547833	0.9343561	0.5142276	0.76721364	1	385	tags=35%, list=19%, signal=42%	P6vsREST
GO_INTERMEDIATE_FILAMENT	GO_INTERMEDIATE_FILAMENT		15	0.19767796	0.930576	0.5418327	0.76466507	1	805	tags=60%, list=40%, signal=100%	P6vsREST
GO_PLASMA_MEMBRANE_REGION	GO_PLASMA_MEMBRANE_REGION		113	0.07630924	0.9263017	0.5527344	0.76293653	1	1710	tags=93%, list=86%, signal=612%	P6vsREST
GO_EXTRINSIC_COMPONENT_OF_PLASMA_MEMBRANE	GO_EXTRINSIC_COMPONENT_OF_PLASMA_MEMBRANE		30	0.13872503	0.9022065	0.5805169	0.7995298	1	1190	tags=73%, list=60%, signal=179%	P6vsREST
GO_BASOLATERAL_PLASMA_MEMBRANE	GO_BASOLATERAL_PLASMA_MEMBRANE		28	0.14380087	0.89794225	0.56573707	0.79843515	1	1213	tags=75%, list=61%, signal=189%	P6vsREST
GO_EXOCYTIC_VESICLE	GO_EXOCYTIC_VESICLE		16	0.18345958	0.89720285	0.5805825	0.790313	1	509	tags=44%, list=26%, signal=58%	P6vsREST
GO_MICROTUBULE	GO_MICROTUBULE		87	0.08192288	0.8845078	0.5768501	0.8048424	1	485	tags=32%, list=24%, signal=41%	P6vsREST
GO_NUCLEAR_PERIPHERY	GO_NUCLEAR_PERIPHERY		25	0.15159817	0.8840876	0.60358566	0.7961437	1	1297	tags=80%, list=65%, signal=226%	P6vsREST
GO_BASEMENT_MEMBRANE	GO_BASEMENT_MEMBRANE		22	0.15906788	0.8788495	0.61382115	0.79650915	1	683	tags=50%, list=34%, signal=75%	P6vsREST
GO_CORTICAL_ACTIN_CYTOSKELETON	GO_CORTICAL_ACTIN_CYTOSKELETON		18	0.17194697	0.86959636	0.610101	0.8051791	1	546	tags=44%, list=27%, signal=61%	P6vsREST
GO_ENDOPLASMIC_RETICULUM_LUMEN	GO_ENDOPLASMIC_RETICULUM_LUMEN		52	0.1029994	0.8685518	0.6193294	0.79793364	1	720	tags=46%, list=36%, signal=70%	P6vsREST
GO_NEURON_PROJECTION	GO_NEURON_PROJECTION		142	0.06515795	0.86257184	0.61885244	0.7995785	1	1326	tags=73%, list=66%, signal=201%	P6vsREST
GO_MICROBODY_LUMEN	GO_MICROBODY_LUMEN		17	0.17186339	0.85373634	0.65182185	0.8065719	1	833	tags=59%, list=42%, signal=100%	P6vsREST
GO_TRANSCRIPTION_FACTOR_COMPLEX	GO_TRANSCRIPTION_FACTOR_COMPLEX		19	0.16625404	0.85235924	0.63241106	0.8002419	1	1036	tags=68%, list=52%, signal=141%	P6vsREST
GO_CELL_PROJECTION_MEMBRANE	GO_CELL_PROJECTION_MEMBRANE		42	0.11227276	0.8522554	0.620202	0.79166967	1	540	tags=38%, list=27%, signal=51%	P6vsREST
GO_NUCLEAR_BODY	GO_NUCLEAR_BODY		58	0.09275466	0.82237786	0.66015625	0.83486	1	1712	tags=95%, list=86%, signal=647%	P6vsREST
GO_INTRACELLULAR_VESICLE	GO_INTRACELLULAR_VESICLE		268	0.046607237	0.81800556	0.7	0.83305913	1	127	tags=10%, list=6%, signal=10%	P6vsREST
GO_MICROBODY	GO_MICROBODY		45	0.1057805	0.806712	0.65234375	0.84403515	1	1212	tags=71%, list=61%, signal=177%	P6vsREST
GO_ACTIN_BASED_CELL_PROJECTION	GO_ACTIN_BASED_CELL_PROJECTION		34	0.11629793	0.797412	0.69749516	0.850641	1	1532	tags=88%, list=77%, signal=373%	P6vsREST
GO_CYTOPLASMIC_VESICLE_PART	GO_CYTOPLASMIC_VESICLE_PART		133	0.06018267	0.79470146	0.75107294	0.8464481	1	127	tags=12%, list=6%, signal=12%	P6vsREST
GO_MICROTUBULE_ASSOCIATED_COMPLEX	GO_MICROTUBULE_ASSOCIATED_COMPLEX		28	0.12703253	0.79260105	0.72336066	0.8410466	1	248	tags=25%, list=12%, signal=28%	P6vsREST
GO_EXTRINSIC_COMPONENT_OF_MEMBRANE	GO_EXTRINSIC_COMPONENT_OF_MEMBRANE		51	0.09193004	0.7760957	0.762	0.85840607	1	1190	tags=69%, list=60%, signal=166%	P6vsREST
GO_VACUOLAR_LUMEN	GO_VACUOLAR_LUMEN		28	0.12507266	0.77250373	0.7451362	0.85544807	1	1535	tags=89%, list=77%, signal=381%	P6vsREST
GO_ENDOPLASMIC_RETICULUM_GOLGI_INTERMEDIATE_COMPARTMENT	GO_ENDOPLASMIC_RETICULUM_GOLGI_INTERMEDIATE_COMPARTMENT		48	0.09398528	0.7712684	0.74375	0.84905595	1	1604	tags=90%, list=80%, signal=445%	P6vsREST
GO_LAMELLIPODIUM	GO_LAMELLIPODIUM		41	0.10102925	0.7679242	0.77754676	0.84554267	1	337	tags=27%, list=17%, signal=32%	P6vsREST
GO_PRERIBOSOME	GO_PRERIBOSOME		17	0.1526915	0.7592372	0.74786323	0.85085016	1	1458	tags=88%, list=73%, signal=325%	P6vsREST
GO_CLATHRIN_COAT	GO_CLATHRIN_COAT		16	0.14267674	0.6888209	0.85546875	0.9409806	1	1463	tags=88%, list=73%, signal=325%	P6vsREST
GO_ACTIN_FILAMENT	GO_ACTIN_FILAMENT		27	0.11097943	0.66822934	0.87685776	0.957437	1	1259	tags=74%, list=63%, signal=198%	P6vsREST
GO_MEMBRANE_REGION	GO_MEMBRANE_REGION		160	0.046514194	0.6610902	0.9085714	0.9561617	1	1710	tags=90%, list=86%, signal=578%	P6vsREST
GO_CELL_PROJECTION_PART	GO_CELL_PROJECTION_PART		122	0.05179592	0.64721775	0.9076305	0.961839	1	540	tags=32%, list=27%, signal=41%	P6vsREST
GO_COATED_MEMBRANE	GO_COATED_MEMBRANE		31	0.097824804	0.634168	0.88671875	0.9660107	1	1674	tags=94%, list=84%, signal=571%	P6vsREST
GO_LATE_ENDOSOME	GO_LATE_ENDOSOME		46	0.072084755	0.57049	0.953252	1	1	1030	tags=59%, list=52%, signal=118%	P6vsREST
GO_VESICLE_COAT	GO_VESICLE_COAT		24	0.098208286	0.5671855	0.9643606	0.99832886	1	1136	tags=67%, list=57%, signal=153%	P6vsREST
GO_FILOPODIUM	GO_FILOPODIUM		22	0.09666573	0.5383673	0.972167	1	1	1532	tags=86%, list=77%, signal=367%	P6vsREST
GO_AXON	GO_AXON		54	0.06270738	0.5354104	0.9855967	0.99602133	1	1097	tags=61%, list=55%, signal=132%	P6vsREST
GO_PRESYNAPSE	GO_PRESYNAPSE		32	0.07834774	0.5277516	0.9797571	0.9900338	1	656	tags=41%, list=33%, signal=60%	P6vsREST
GO_GOLGI_ASSOCIATED_VESICLE_MEMBRANE	GO_GOLGI_ASSOCIATED_VESICLE_MEMBRANE		16	0.09949494	0.48962432	0.9941292	0.99164236	1	301	tags=25%, list=15%, signal=29%	P6vsREST
GO_EXTRACELLULAR_SPACE	GO_EXTRACELLULAR_SPACE	Details ...	175	0.31819877	4.7644925	0	0	0	697	tags=64%, list=35%, signal=90%	P7vsPERO
GO_CYTOSOLIC_PART	GO_CYTOSOLIC_PART	Details ...	112	0.29335383	3.6254919	0	0	0	1175	tags=87%, list=59%, signal=199%	P7vsPERO
GO_CYTOSOLIC_RIBOSOME	GO_CYTOSOLIC_RIBOSOME	Details ...	85	0.33263153	3.5191278	0	0	0	1148	tags=89%, list=58%, signal=201%	P7vsPERO
GO_ANCHORING_JUNCTION	GO_ANCHORING_JUNCTION	Details ...	215	0.2113341	3.437234	0	0	0	486	tags=43%, list=24%, signal=51%	P7vsPERO
GO_CELL_SUBSTRATE_JUNCTION	GO_CELL_SUBSTRATE_JUNCTION	Details ...	198	0.20951451	3.354975	0	0	0	459	tags=42%, list=23%, signal=49%	P7vsPERO
GO_BLOOD_MICROPARTICLE	GO_BLOOD_MICROPARTICLE	Details ...	38	0.43247673	3.1396441	0	0	0	728	tags=79%, list=36%, signal=122%	P7vsPERO
GO_CELL_JUNCTION	GO_CELL_JUNCTION	Details ...	264	0.16058683	2.7974243	0	2.33E-04	0.002	424	tags=35%, list=21%, signal=39%	P7vsPERO
GO_CYTOSOLIC_SMALL_RIBOSOMAL_SUBUNIT	GO_CYTOSOLIC_SMALL_RIBOSOMAL_SUBUNIT	Details ...	35	0.39156404	2.7593968	0	3.28E-04	0.003	942	tags=86%, list=47%, signal=159%	P7vsPERO
GO_CYTOSOLIC_LARGE_RIBOSOMAL_SUBUNIT	GO_CYTOSOLIC_LARGE_RIBOSOMAL_SUBUNIT	Details ...	47	0.33356982	2.6108136	0	0.001211363	0.012	1175	tags=91%, list=59%, signal=217%	P7vsPERO
GO_PROTEASOME_CORE_COMPLEX	GO_PROTEASOME_CORE_COMPLEX	Details ...	15	0.53992933	2.5490053	0	0.001914556	0.021	127	tags=60%, list=6%, signal=64%	P7vsPERO
GO_VESICLE_LUMEN	GO_VESICLE_LUMEN	Details ...	31	0.39505866	2.5274131	0	0.001919957	0.023	768	tags=77%, list=38%, signal=124%	P7vsPERO
GO_INTRACELLULAR_VESICLE	GO_INTRACELLULAR_VESICLE	Details ...	268	0.14020175	2.506131	0	0.00205191	0.027	859	tags=55%, list=43%, signal=84%	P7vsPERO
GO_PIGMENT_GRANULE	GO_PIGMENT_GRANULE	Details ...	66	0.25286543	2.4525828	0	0.002599841	0.036	388	tags=44%, list=19%, signal=53%	P7vsPERO
GO_RIBOSOMAL_SUBUNIT	GO_RIBOSOMAL_SUBUNIT	Details ...	109	0.19284041	2.3124034	0	0.005941308	0.088	1155	tags=76%, list=58%, signal=171%	P7vsPERO
GO_CELL_CORTEX	GO_CELL_CORTEX	Details ...	56	0.2566274	2.249487	0	0.008164136	0.123	713	tags=61%, list=36%, signal=92%	P7vsPERO
GO_ENDOPLASMIC_RETICULUM_LUMEN	GO_ENDOPLASMIC_RETICULUM_LUMEN	Details ...	52	0.2732273	2.239392	0.001934236	0.008223309	0.132	581	tags=56%, list=29%, signal=77%	P7vsPERO
GO_CONTRACTILE_FIBER	GO_CONTRACTILE_FIBER	Details ...	45	0.27569908	2.1245463	0	0.014977074	0.245	570	tags=56%, list=29%, signal=76%	P7vsPERO
GO_SECRETORY_GRANULE_LUMEN	GO_SECRETORY_GRANULE_LUMEN	Details ...	19	0.39642733	2.08786	0.004	0.017697621	0.294	686	tags=74%, list=34%, signal=111%	P7vsPERO
GO_MYELIN_SHEATH	GO_MYELIN_SHEATH	Details ...	88	0.18708314	2.0469022	0.006122449	0.021948975	0.368	1071	tags=72%, list=54%, signal=148%	P7vsPERO
GO_RIBONUCLEOPROTEIN_COMPLEX	GO_RIBONUCLEOPROTEIN_COMPLEX	Details ...	302	0.10788369	2.0323846	0.001964637	0.022712316	0.399	497	tags=34%, list=25%, signal=39%	P7vsPERO
GO_EXTRACELLULAR_MATRIX	GO_EXTRACELLULAR_MATRIX		52	0.23563631	2.0020027	0.002109705	0.026093524	0.454	846	tags=65%, list=42%, signal=111%	P7vsPERO
GO_I_BAND	GO_I_BAND		20	0.36761135	2.000975	0.004115226	0.025234811	0.457	570	tags=65%, list=29%, signal=90%	P7vsPERO
GO_CYTOPLASMIC_REGION	GO_CYTOPLASMIC_REGION		64	0.20729813	1.9866362	0.008163265	0.026073042	0.484	846	tags=63%, list=42%, signal=105%	P7vsPERO
GO_POLYSOME	GO_POLYSOME		21	0.36335143	1.9791719	0.008048289	0.026143769	0.497	517	tags=62%, list=26%, signal=83%	P7vsPERO
GO_CORTICAL_ACTIN_CYTOSKELETON	GO_CORTICAL_ACTIN_CYTOSKELETON		18	0.3827098	1.9496719	0.002057613	0.029428428	0.554	240	tags=50%, list=12%, signal=56%	P7vsPERO
GO_SIDE_OF_MEMBRANE	GO_SIDE_OF_MEMBRANE		71	0.19760747	1.9490036	0.011235955	0.028365681	0.555	715	tags=55%, list=36%, signal=83%	P7vsPERO
GO_SMALL_RIBOSOMAL_SUBUNIT	GO_SMALL_RIBOSOMAL_SUBUNIT		45	0.24417108	1.9332358	0.006097561	0.030336354	0.585	942	tags=71%, list=47%, signal=132%	P7vsPERO
GO_INTERMEDIATE_FILAMENT	GO_INTERMEDIATE_FILAMENT		15	0.4056874	1.9196452	0.007662835	0.03157438	0.618	526	tags=67%, list=26%, signal=90%	P7vsPERO
GO_EXTRACELLULAR_MATRIX_COMPONENT	GO_EXTRACELLULAR_MATRIX_COMPONENT		25	0.314622	1.8748217	0.007874016	0.039025076	0.705	816	tags=72%, list=41%, signal=120%	P7vsPERO
GO_CORTICAL_CYTOSKELETON	GO_CORTICAL_CYTOSKELETON		26	0.31679034	1.871098	0.011257036	0.03837263	0.712	680	tags=65%, list=34%, signal=98%	P7vsPERO
GO_PROTEINACEOUS_EXTRACELLULAR_MATRIX	GO_PROTEINACEOUS_EXTRACELLULAR_MATRIX		38	0.25340036	1.8429452	0.009596929	0.043731634	0.772	816	tags=66%, list=41%, signal=109%	P7vsPERO
GO_EXTRINSIC_COMPONENT_OF_MEMBRANE	GO_EXTRINSIC_COMPONENT_OF_MEMBRANE		51	0.21966833	1.8056844	0.015936255	0.052096058	0.837	785	tags=61%, list=39%, signal=98%	P7vsPERO
GO_SECRETORY_VESICLE	GO_SECRETORY_VESICLE		82	0.16975048	1.7850239	0.011695907	0.05632785	0.877	380	tags=35%, list=19%, signal=42%	P7vsPERO
GO_CATALYTIC_STEP_2_SPLICEOSOME	GO_CATALYTIC_STEP_2_SPLICEOSOME		35	0.24765788	1.7847844	0.012145749	0.054724958	0.877	825	tags=66%, list=41%, signal=110%	P7vsPERO
GO_CELL_CELL_CONTACT_ZONE	GO_CELL_CELL_CONTACT_ZONE		17	0.36084774	1.779823	0.015444015	0.05446284	0.885	459	tags=59%, list=23%, signal=76%	P7vsPERO
GO_SECRETORY_GRANULE	GO_SECRETORY_GRANULE		68	0.18336587	1.755739	0.025052192	0.060207922	0.911	438	tags=40%, list=22%, signal=49%	P7vsPERO
GO_EXTERNAL_SIDE_OF_PLASMA_MEMBRANE	GO_EXTERNAL_SIDE_OF_PLASMA_MEMBRANE		34	0.24827608	1.7461323	0.021072797	0.06160417	0.922	686	tags=59%, list=34%, signal=88%	P7vsPERO
GO_SARCOLEMMA	GO_SARCOLEMMA		20	0.32823887	1.7455896	0.015209125	0.060083065	0.922	548	tags=60%, list=27%, signal=82%	P7vsPERO
GO_SPERM_PART	GO_SPERM_PART		16	0.35618684	1.7430631	0.01968504	0.05915009	0.925	1165	tags=94%, list=58%, signal=223%	P7vsPERO
GO_RIBOSOME	GO_RIBOSOME		137	0.12835172	1.72827	0.016	0.062097497	0.936	518	tags=38%, list=26%, signal=48%	P7vsPERO
GO_SPLICEOSOMAL_COMPLEX	GO_SPLICEOSOMAL_COMPLEX		50	0.20707087	1.7243496	0.018796992	0.061834462	0.937	1113	tags=76%, list=56%, signal=167%	P7vsPERO
GO_CELL_CORTEX_PART	GO_CELL_CORTEX_PART		32	0.25668278	1.7212707	0.03265306	0.061283827	0.939	680	tags=59%, list=34%, signal=89%	P7vsPERO
GO_LARGE_RIBOSOMAL_SUBUNIT	GO_LARGE_RIBOSOMAL_SUBUNIT		64	0.1827122	1.6952584	0.03168317	0.06823871	0.959	1143	tags=75%, list=57%, signal=170%	P7vsPERO
GO_EXTRINSIC_COMPONENT_OF_PLASMA_MEMBRANE	GO_EXTRINSIC_COMPONENT_OF_PLASMA_MEMBRANE		30	0.2579519	1.673953	0.027079303	0.07444315	0.973	756	tags=63%, list=38%, signal=100%	P7vsPERO
GO_CELL_SURFACE	GO_CELL_SURFACE		103	0.14197941	1.6612209	0.032629557	0.07714725	0.98	486	tags=38%, list=24%, signal=47%	P7vsPERO
GO_PROTEIN_DNA_COMPLEX	GO_PROTEIN_DNA_COMPLEX		25	0.2648199	1.569341	0.059063137	0.1168608	0.999	994	tags=76%, list=50%, signal=149%	P7vsPERO
GO_PLATELET_ALPHA_GRANULE	GO_PLATELET_ALPHA_GRANULE		21	0.28535262	1.5612375	0.06187625	0.11831708	1	576	tags=57%, list=29%, signal=79%	P7vsPERO
GO_BASEMENT_MEMBRANE	GO_BASEMENT_MEMBRANE		22	0.2755365	1.5457659	0.06324111	0.12476315	1	816	tags=68%, list=41%, signal=114%	P7vsPERO
GO_MICROBODY_PART	GO_MICROBODY_PART		34	0.224231	1.5431943	0.053149607	0.12404158	1	968	tags=71%, list=48%, signal=135%	P7vsPERO
GO_MICROBODY_LUMEN	GO_MICROBODY_LUMEN		17	0.3096335	1.5337418	0.065298505	0.12693737	1	1030	tags=82%, list=52%, signal=169%	P7vsPERO
GO_ACTIN_CYTOSKELETON	GO_ACTIN_CYTOSKELETON		115	0.12647295	1.5042982	0.06889353	0.14196356	1	681	tags=46%, list=34%, signal=66%	P7vsPERO
GO_CHROMATIN	GO_CHROMATIN		52	0.17770657	1.4555917	0.09418838	0.1727072	1	498	tags=42%, list=25%, signal=55%	P7vsPERO
GO_NUCLEAR_CHROMATIN	GO_NUCLEAR_CHROMATIN		31	0.22209635	1.4417619	0.07725322	0.18017001	1	464	tags=45%, list=23%, signal=58%	P7vsPERO
GO_MEMBRANE_MICRODOMAIN	GO_MEMBRANE_MICRODOMAIN		62	0.1523668	1.419955	0.10220441	0.19195181	1	316	tags=31%, list=16%, signal=35%	P7vsPERO
GO_VACUOLAR_LUMEN	GO_VACUOLAR_LUMEN		28	0.21769747	1.3929023	0.09320388	0.21216348	1	426	tags=43%, list=21%, signal=54%	P7vsPERO
GO_CYTOPLASMIC_VESICLE_PART	GO_CYTOPLASMIC_VESICLE_PART		133	0.108140744	1.3915274	0.1023166	0.20973079	1	728	tags=47%, list=36%, signal=68%	P7vsPERO
GO_PROTEASOME_COMPLEX	GO_PROTEASOME_COMPLEX		42	0.1777063	1.3769323	0.12295082	0.21839185	1	127	tags=24%, list=6%, signal=25%	P7vsPERO
GO_NUCLEOID	GO_NUCLEOID		24	0.23402642	1.3650532	0.1344697	0.22557192	1	1284	tags=88%, list=64%, signal=242%	P7vsPERO
GO_CYTOSKELETON	GO_CYTOSKELETON		338	0.068778954	1.3633868	0.11377245	0.2233822	1	257	tags=19%, list=13%, signal=18%	P7vsPERO
GO_PLASMA_MEMBRANE_RAFT	GO_PLASMA_MEMBRANE_RAFT		22	0.23519388	1.2890363	0.1509804	0.29258028	1	1440	tags=95%, list=72%, signal=339%	P7vsPERO
GO_MICROBODY	GO_MICROBODY		45	0.16297054	1.2842159	0.17901234	0.29318923	1	923	tags=62%, list=46%, signal=113%	P7vsPERO
GO_DNA_PACKAGING_COMPLEX	GO_DNA_PACKAGING_COMPLEX		18	0.25620717	1.281451	0.18236473	0.29169726	1	712	tags=61%, list=36%, signal=94%	P7vsPERO
GO_CLUSTER_OF_ACTIN_BASED_CELL_PROJECTIONS	GO_CLUSTER_OF_ACTIN_BASED_CELL_PROJECTIONS		30	0.19386235	1.2754545	0.1682243	0.293703	1	882	tags=63%, list=44%, signal=112%	P7vsPERO
GO_BRUSH_BORDER	GO_BRUSH_BORDER		26	0.21425226	1.2708744	0.19341564	0.2941739	1	882	tags=65%, list=44%, signal=116%	P7vsPERO
GO_CELL_CELL_JUNCTION	GO_CELL_CELL_JUNCTION		65	0.13036689	1.2580787	0.17757009	0.30399126	1	300	tags=28%, list=15%, signal=32%	P7vsPERO
GO_INTERMEDIATE_FILAMENT_CYTOSKELETON	GO_INTERMEDIATE_FILAMENT_CYTOSKELETON		23	0.2167302	1.2477195	0.18666667	0.31106597	1	526	tags=48%, list=26%, signal=64%	P7vsPERO
GO_CYTOPLASMIC_SIDE_OF_MEMBRANE	GO_CYTOPLASMIC_SIDE_OF_MEMBRANE		30	0.19257379	1.2434028	0.20404041	0.3112057	1	818	tags=60%, list=41%, signal=100%	P7vsPERO
GO_MICROBODY_MEMBRANE	GO_MICROBODY_MEMBRANE		23	0.21263139	1.2153109	0.21579961	0.3387801	1	968	tags=70%, list=48%, signal=134%	P7vsPERO
GO_CELL_PROJECTION	GO_CELL_PROJECTION		256	0.07025862	1.2091868	0.2188755	0.34146893	1	251	tags=19%, list=13%, signal=19%	P7vsPERO
GO_BASOLATERAL_PLASMA_MEMBRANE	GO_BASOLATERAL_PLASMA_MEMBRANE		28	0.1898955	1.2077842	0.23495145	0.33820203	1	552	tags=46%, list=28%, signal=63%	P7vsPERO
GO_CILIARY_PART	GO_CILIARY_PART		25	0.19565703	1.180383	0.2515213	0.36661234	1	1290	tags=84%, list=65%, signal=235%	P7vsPERO
GO_LYSOSOMAL_LUMEN	GO_LYSOSOMAL_LUMEN		20	0.22034413	1.1770679	0.24349442	0.36565718	1	362	tags=40%, list=18%, signal=48%	P7vsPERO
GO_TRANSFERASE_COMPLEX_TRANSFERRING_PHOSPHORUS_CONTAINING_GROUPS	GO_TRANSFERASE_COMPLEX_TRANSFERRING_PHOSPHORUS_CONTAINING_GROUPS		21	0.21463533	1.1678848	0.26447877	0.37207305	1	1381	tags=90%, list=69%, signal=291%	P7vsPERO
GO_RUFFLE	GO_RUFFLE		47	0.14559564	1.1639615	0.26171875	0.3717787	1	692	tags=49%, list=35%, signal=73%	P7vsPERO
GO_ENDOPLASMIC_RETICULUM_GOLGI_INTERMEDIATE_COMPARTMENT	GO_ENDOPLASMIC_RETICULUM_GOLGI_INTERMEDIATE_COMPARTMENT		48	0.14125599	1.1487933	0.28542095	0.38585752	1	805	tags=54%, list=40%, signal=89%	P7vsPERO
GO_CYTOSKELETAL_PART	GO_CYTOSKELETAL_PART		256	0.06681035	1.1416382	0.28716904	0.3895951	1	257	tags=19%, list=13%, signal=19%	P7vsPERO
GO_TRANSCRIPTION_FACTOR_COMPLEX	GO_TRANSCRIPTION_FACTOR_COMPLEX		19	0.2206959	1.1353232	0.2625	0.39271262	1	193	tags=32%, list=10%, signal=35%	P7vsPERO
GO_MEMBRANE_REGION	GO_MEMBRANE_REGION		160	0.07999729	1.1116678	0.29757085	0.4191213	1	663	tags=41%, list=33%, signal=56%	P7vsPERO
GO_NUCLEAR_MATRIX	GO_NUCLEAR_MATRIX		18	0.21638018	1.0924919	0.32960895	0.4393887	1	569	tags=50%, list=29%, signal=69%	P7vsPERO
GO_APICAL_JUNCTION_COMPLEX	GO_APICAL_JUNCTION_COMPLEX		17	0.20387599	1.0171046	0.4151329	0.5474311	1	300	tags=35%, list=15%, signal=41%	P7vsPERO
GO_LATE_ENDOSOME_MEMBRANE	GO_LATE_ENDOSOME_MEMBRANE		22	0.18338399	1.0081875	0.43083003	0.5545159	1	1633	tags=100%, list=82%, signal=544%	P7vsPERO
GO_NUCLEOLUS	GO_NUCLEOLUS		185	0.065918535	0.9935602	0.44488978	0.57163674	1	1498	tags=81%, list=75%, signal=295%	P7vsPERO
GO_MICROTUBULE_ASSOCIATED_COMPLEX	GO_MICROTUBULE_ASSOCIATED_COMPLEX		28	0.1512776	0.9521943	0.48979592	0.6323053	1	129	tags=21%, list=6%, signal=23%	P7vsPERO
GO_APICAL_PLASMA_MEMBRANE	GO_APICAL_PLASMA_MEMBRANE		37	0.13394865	0.95212835	0.48453608	0.62489146	1	330	tags=30%, list=17%, signal=35%	P7vsPERO
GO_SMALL_NUCLEAR_RIBONUCLEOPROTEIN_COMPLEX	GO_SMALL_NUCLEAR_RIBONUCLEOPROTEIN_COMPLEX		18	0.17677788	0.8924577	0.56740445	0.71829236	1	980	tags=67%, list=49%, signal=130%	P7vsPERO
GO_EXTRINSIC_COMPONENT_OF_CYTOPLASMIC_SIDE_OF_PLASMA_MEMBRANE	GO_EXTRINSIC_COMPONENT_OF_CYTOPLASMIC_SIDE_OF_PLASMA_MEMBRANE		16	0.1847222	0.87271893	0.6174636	0.7446502	1	756	tags=56%, list=38%, signal=90%	P7vsPERO
GO_ACTIN_FILAMENT	GO_ACTIN_FILAMENT		27	0.1413577	0.8669427	0.61849713	0.7451411	1	386	tags=33%, list=19%, signal=41%	P7vsPERO
GO_TRANSPORTER_COMPLEX	GO_TRANSPORTER_COMPLEX		25	0.14279047	0.8642984	0.6	0.741214	1	995	tags=64%, list=50%, signal=126%	P7vsPERO
GO_ROUGH_ENDOPLASMIC_RETICULUM	GO_ROUGH_ENDOPLASMIC_RETICULUM		27	0.13691853	0.8517783	0.64285713	0.75426215	1	1134	tags=70%, list=57%, signal=161%	P7vsPERO
GO_PLASMA_MEMBRANE_REGION	GO_PLASMA_MEMBRANE_REGION		113	0.06949934	0.82873595	0.6764706	0.7837253	1	663	tags=40%, list=33%, signal=56%	P7vsPERO
GO_PROTON_TRANSPORTING_TWO_SECTOR_ATPASE_COMPLEX	GO_PROTON_TRANSPORTING_TWO_SECTOR_ATPASE_COMPLEX		22	0.14396241	0.805284	0.7368421	0.81440735	1	985	tags=64%, list=49%, signal=124%	P7vsPERO
GO_PERINUCLEAR_REGION_OF_CYTOPLASM	GO_PERINUCLEAR_REGION_OF_CYTOPLASM		128	0.05932147	0.7824141	0.734127	0.8420319	1	855	tags=48%, list=43%, signal=79%	P7vsPERO
GO_CILIUM	GO_CILIUM		42	0.10040457	0.7665815	0.7574553	0.85842174	1	1181	tags=69%, list=59%, signal=166%	P7vsPERO
GO_NUCLEAR_PERIPHERY	GO_NUCLEAR_PERIPHERY		25	0.12736681	0.7398302	0.7867495	0.88873947	1	227	tags=24%, list=11%, signal=27%	P7vsPERO
GO_PHAGOCYTIC_VESICLE	GO_PHAGOCYTIC_VESICLE		26	0.11909411	0.71464264	0.8183594	0.9149454	1	225	tags=23%, list=11%, signal=26%	P7vsPERO
GO_APICAL_PART_OF_CELL	GO_APICAL_PART_OF_CELL		47	0.08716961	0.705289	0.84210527	0.91871077	1	636	tags=40%, list=32%, signal=58%	P7vsPERO
GO_RECEPTOR_COMPLEX	GO_RECEPTOR_COMPLEX		28	0.11200642	0.7006816	0.84321225	0.91525257	1	634	tags=43%, list=32%, signal=62%	P7vsPERO
GO_ACTIN_FILAMENT_BUNDLE	GO_ACTIN_FILAMENT_BUNDLE		20	0.12682186	0.68074733	0.8588469	0.9294864	1	447	tags=35%, list=22%, signal=45%	P7vsPERO
GO_EXOCYTIC_VESICLE	GO_EXOCYTIC_VESICLE		16	0.13345958	0.6488204	0.88973385	0.9546217	1	608	tags=44%, list=30%, signal=62%	P7vsPERO
GO_ENDOSOME	GO_ENDOSOME		132	0.048283286	0.6297286	0.9296066	0.96332204	1	1406	tags=75%, list=70%, signal=237%	P7vsPERO
GO_VACUOLE	GO_VACUOLE		191	0.03882178	0.6036878	0.951417	0.9751097	1	859	tags=47%, list=43%, signal=74%	P7vsPERO
GO_ER_TO_GOLGI_TRANSPORT_VESICLE	GO_ER_TO_GOLGI_TRANSPORT_VESICLE		23	0.10240419	0.5933101	0.94779116	0.9731798	1	578	tags=39%, list=29%, signal=54%	P7vsPERO
GO_CELL_PROJECTION_MEMBRANE	GO_CELL_PROJECTION_MEMBRANE		42	0.074328616	0.56605047	0.9489195	0.9814489	1	329	tags=24%, list=16%, signal=28%	P7vsPERO
GO_FILOPODIUM	GO_FILOPODIUM		22	0.09008012	0.5126459	0.97415507	0.99501175	1	1545	tags=86%, list=77%, signal=378%	P7vsPERO
GO_LATE_ENDOSOME	GO_LATE_ENDOSOME		46	0.060222987	0.48485923	0.99602383	0.99215055	1	706	tags=41%, list=35%, signal=62%	P7vsPERO
GO_EXTRACELLULAR_SPACE	GO_EXTRACELLULAR_SPACE	Details ...	175	0.30708086	4.4433126	0	0	0	626	tags=59%, list=31%, signal=79%	P7vsREST
GO_CELL_SUBSTRATE_JUNCTION	GO_CELL_SUBSTRATE_JUNCTION	Details ...	198	0.18836306	2.994289	0	0	0	618	tags=48%, list=31%, signal=63%	P7vsREST
GO_ANCHORING_JUNCTION	GO_ANCHORING_JUNCTION	Details ...	215	0.18413223	2.9661539	0	0	0	618	tags=47%, list=31%, signal=61%	P7vsREST
GO_CYTOSOLIC_RIBOSOME	GO_CYTOSOLIC_RIBOSOME	Details ...	85	0.2649183	2.8720152	0	0	0	479	tags=49%, list=24%, signal=62%	P7vsREST
GO_CELL_JUNCTION	GO_CELL_JUNCTION	Details ...	264	0.1533435	2.712951	0	4.24E-04	0.002	618	tags=44%, list=31%, signal=56%	P7vsREST
GO_CELL_CORTEX	GO_CELL_CORTEX	Details ...	56	0.31126657	2.6747859	0	6.76E-04	0.004	607	tags=61%, list=30%, signal=85%	P7vsREST
GO_CYTOSOLIC_PART	GO_CYTOSOLIC_PART	Details ...	112	0.209357	2.513903	0	0.002781734	0.019	460	tags=43%, list=23%, signal=53%	P7vsREST
GO_PROTEASOME_CORE_COMPLEX	GO_PROTEASOME_CORE_COMPLEX	Details ...	15	0.52428067	2.4510534	0.001915709	0.003341224	0.026	158	tags=60%, list=8%, signal=65%	P7vsREST
GO_VESICLE_LUMEN	GO_VESICLE_LUMEN	Details ...	31	0.37818268	2.4478884	0	0.002969977	0.026	608	tags=68%, list=30%, signal=96%	P7vsREST
GO_BLOOD_MICROPARTICLE	GO_BLOOD_MICROPARTICLE	Details ...	38	0.33358422	2.379983	0	0.004629457	0.045	659	tags=66%, list=33%, signal=96%	P7vsREST
GO_CYTOPLASMIC_REGION	GO_CYTOPLASMIC_REGION	Details ...	64	0.25029114	2.3558373	0	0.004679021	0.05	607	tags=55%, list=30%, signal=76%	P7vsREST
GO_SPLICEOSOMAL_COMPLEX	GO_SPLICEOSOMAL_COMPLEX	Details ...	50	0.2745529	2.2809114	0	0.0070624	0.08	822	tags=68%, list=41%, signal=113%	P7vsREST
GO_CORTICAL_CYTOSKELETON	GO_CORTICAL_CYTOSKELETON	Details ...	26	0.35384616	2.1638813	0	0.01553745	0.179	607	tags=65%, list=30%, signal=93%	P7vsREST
GO_CONTRACTILE_FIBER	GO_CONTRACTILE_FIBER	Details ...	45	0.27383107	2.1506922	0.002028398	0.015969994	0.196	618	tags=58%, list=31%, signal=82%	P7vsREST
GO_CATALYTIC_STEP_2_SPLICEOSOME	GO_CATALYTIC_STEP_2_SPLICEOSOME	Details ...	35	0.30735046	2.1081917	0.004008016	0.019051183	0.244	822	tags=71%, list=41%, signal=119%	P7vsREST
GO_POLYSOME	GO_POLYSOME	Details ...	21	0.3887402	2.0964966	0	0.019063354	0.259	752	tags=76%, list=38%, signal=121%	P7vsREST
GO_CYTOSOLIC_LARGE_RIBOSOMAL_SUBUNIT	GO_CYTOSOLIC_LARGE_RIBOSOMAL_SUBUNIT	Details ...	47	0.26285163	2.0925097	0	0.018385854	0.262	421	tags=47%, list=21%, signal=58%	P7vsREST
GO_CYTOSOLIC_SMALL_RIBOSOMAL_SUBUNIT	GO_CYTOSOLIC_SMALL_RIBOSOMAL_SUBUNIT	Details ...	35	0.29911852	2.0603864	0.008064516	0.022546608	0.327	553	tags=57%, list=28%, signal=78%	P7vsREST
GO_CELL_CORTEX_PART	GO_CELL_CORTEX_PART	Details ...	32	0.29385182	1.992673	0.001926782	0.032422718	0.451	607	tags=59%, list=30%, signal=84%	P7vsREST
GO_I_BAND	GO_I_BAND	Details ...	20	0.36153847	1.966359	0.005928854	0.03659166	0.508	582	tags=65%, list=29%, signal=91%	P7vsREST
GO_CORTICAL_ACTIN_CYTOSKELETON	GO_CORTICAL_ACTIN_CYTOSKELETON		18	0.37462083	1.9258913	0.008333334	0.044412356	0.607	256	tags=50%, list=13%, signal=57%	P7vsREST
GO_EXTRINSIC_COMPONENT_OF_MEMBRANE	GO_EXTRINSIC_COMPONENT_OF_MEMBRANE		51	0.225838	1.9039696	0.007984032	0.048562262	0.659	773	tags=61%, list=39%, signal=97%	P7vsREST
GO_RIBOSOMAL_SUBUNIT	GO_RIBOSOMAL_SUBUNIT		109	0.15483049	1.8561963	0.016885553	0.059613213	0.756	421	tags=36%, list=21%, signal=43%	P7vsREST
GO_PIGMENT_GRANULE	GO_PIGMENT_GRANULE		66	0.19908935	1.8475294	0.019646365	0.060439814	0.772	643	tags=52%, list=32%, signal=73%	P7vsREST
GO_RIBONUCLEOPROTEIN_COMPLEX	GO_RIBONUCLEOPROTEIN_COMPLEX		302	0.09549482	1.7819508	0.029166667	0.08205122	0.874	670	tags=42%, list=34%, signal=53%	P7vsREST
GO_INTRACELLULAR_VESICLE	GO_INTRACELLULAR_VESICLE		268	0.097887285	1.7761288	0.021097047	0.08094948	0.879	664	tags=42%, list=33%, signal=54%	P7vsREST
GO_MYELIN_SHEATH	GO_MYELIN_SHEATH		88	0.16085385	1.7394316	0.020242915	0.09527083	0.926	554	tags=43%, list=28%, signal=57%	P7vsREST
GO_SECRETORY_GRANULE_LUMEN	GO_SECRETORY_GRANULE_LUMEN		19	0.32960626	1.7214496	0.030131826	0.10012027	0.941	608	tags=63%, list=30%, signal=90%	P7vsREST
GO_NUCLEAR_PERIPHERY	GO_NUCLEAR_PERIPHERY		25	0.28468797	1.6725389	0.032323234	0.1239062	0.969	875	tags=72%, list=44%, signal=127%	P7vsREST
GO_NUCLEAR_CHROMATIN	GO_NUCLEAR_CHROMATIN		31	0.2549454	1.6621226	0.03777336	0.12632519	0.972	657	tags=58%, list=33%, signal=85%	P7vsREST
GO_EXTRACELLULAR_MATRIX	GO_EXTRACELLULAR_MATRIX		52	0.19373222	1.656144	0.03	0.12604845	0.976	582	tags=48%, list=29%, signal=66%	P7vsREST
GO_CELL_CELL_CONTACT_ZONE	GO_CELL_CELL_CONTACT_ZONE		17	0.3330559	1.6488824	0.03265306	0.12624164	0.981	514	tags=59%, list=26%, signal=79%	P7vsREST
GO_MICROBODY_LUMEN	GO_MICROBODY_LUMEN		17	0.33385846	1.619218	0.033203125	0.14119817	0.992	395	tags=53%, list=20%, signal=65%	P7vsREST
GO_NUCLEAR_MATRIX	GO_NUCLEAR_MATRIX		18	0.3147399	1.5873876	0.05212355	0.16112413	0.996	818	tags=72%, list=41%, signal=121%	P7vsREST
GO_EXTRINSIC_COMPONENT_OF_PLASMA_MEMBRANE	GO_EXTRINSIC_COMPONENT_OF_PLASMA_MEMBRANE		30	0.2369617	1.5728323	0.052525252	0.1671438	0.997	265	tags=37%, list=13%, signal=42%	P7vsREST
GO_CHROMATIN	GO_CHROMATIN		52	0.18332545	1.5595626	0.054655872	0.17333356	0.998	679	tags=52%, list=34%, signal=77%	P7vsREST
GO_MICROTUBULE_ASSOCIATED_COMPLEX	GO_MICROTUBULE_ASSOCIATED_COMPLEX		28	0.24433804	1.5227689	0.072765075	0.19911139	0.999	1229	tags=86%, list=62%, signal=220%	P7vsREST
GO_SMALL_RIBOSOMAL_SUBUNIT	GO_SMALL_RIBOSOMAL_SUBUNIT		45	0.19347343	1.5138357	0.07569721	0.20217627	0.999	553	tags=47%, list=28%, signal=63%	P7vsREST
GO_RIBOSOME	GO_RIBOSOME		137	0.11367858	1.501403	0.06653992	0.20856223	0.999	487	tags=35%, list=24%, signal=43%	P7vsREST
GO_SIDE_OF_MEMBRANE	GO_SIDE_OF_MEMBRANE		71	0.15096398	1.4874461	0.066390045	0.21765088	0.999	608	tags=45%, list=30%, signal=63%	P7vsREST
GO_RUFFLE	GO_RUFFLE		47	0.18021241	1.483395	0.07874016	0.21637525	0.999	667	tags=51%, list=33%, signal=75%	P7vsREST
GO_ACTIN_CYTOSKELETON	GO_ACTIN_CYTOSKELETON		115	0.119677305	1.4808197	0.06404959	0.2131171	1	607	tags=42%, list=30%, signal=57%	P7vsREST
GO_LARGE_RIBOSOMAL_SUBUNIT	GO_LARGE_RIBOSOMAL_SUBUNIT		64	0.15285325	1.4468212	0.09979633	0.24079871	1	421	tags=36%, list=21%, signal=44%	P7vsREST
GO_SECRETORY_GRANULE	GO_SECRETORY_GRANULE		68	0.14684524	1.4183815	0.09514563	0.26621613	1	391	tags=34%, list=20%, signal=41%	P7vsREST
GO_ENDOPLASMIC_RETICULUM_LUMEN	GO_ENDOPLASMIC_RETICULUM_LUMEN		52	0.16761638	1.4039642	0.11067961	0.27574983	1	1055	tags=69%, list=53%, signal=143%	P7vsREST
GO_CELL_CELL_JUNCTION	GO_CELL_CELL_JUNCTION		65	0.14956778	1.3985978	0.091093116	0.27549905	1	570	tags=43%, list=29%, signal=58%	P7vsREST
GO_ACTIN_BASED_CELL_PROJECTION	GO_ACTIN_BASED_CELL_PROJECTION		34	0.2003658	1.3924674	0.105050504	0.276602	1	780	tags=59%, list=39%, signal=95%	P7vsREST
GO_PROTEIN_DNA_COMPLEX	GO_PROTEIN_DNA_COMPLEX		25	0.23155758	1.3685957	0.116935484	0.2985011	1	341	tags=40%, list=17%, signal=48%	P7vsREST
GO_CYTOPLASMIC_SIDE_OF_MEMBRANE	GO_CYTOPLASMIC_SIDE_OF_MEMBRANE		30	0.21458124	1.3565872	0.13654618	0.3065553	1	309	tags=37%, list=15%, signal=43%	P7vsREST
GO_PROTEINACEOUS_EXTRACELLULAR_MATRIX	GO_PROTEINACEOUS_EXTRACELLULAR_MATRIX		38	0.19125316	1.3532282	0.14166667	0.30461296	1	570	tags=47%, list=29%, signal=65%	P7vsREST
GO_INTERMEDIATE_FILAMENT	GO_INTERMEDIATE_FILAMENT		15	0.28914693	1.3505979	0.12741312	0.30185664	1	1023	tags=80%, list=51%, signal=163%	P7vsREST
GO_CELL_PROJECTION	GO_CELL_PROJECTION		256	0.07689476	1.3401475	0.12896825	0.30836123	1	372	tags=25%, list=19%, signal=27%	P7vsREST
GO_CELL_SURFACE	GO_CELL_SURFACE		103	0.11254034	1.334277	0.13814433	0.30958772	1	658	tags=44%, list=33%, signal=62%	P7vsREST
GO_INTERMEDIATE_FILAMENT_CYTOSKELETON	GO_INTERMEDIATE_FILAMENT_CYTOSKELETON		23	0.23319155	1.3263185	0.14314516	0.31342995	1	1101	tags=78%, list=55%, signal=173%	P7vsREST
GO_SECRETORY_VESICLE	GO_SECRETORY_VESICLE		82	0.12585059	1.3115767	0.17322835	0.32558295	1	391	tags=32%, list=20%, signal=38%	P7vsREST
GO_VACUOLAR_LUMEN	GO_VACUOLAR_LUMEN		28	0.21000294	1.3068626	0.13690476	0.32572448	1	655	tags=54%, list=33%, signal=79%	P7vsREST
GO_CYTOSKELETON	GO_CYTOSKELETON		338	0.06696954	1.3009576	0.13555992	0.32705605	1	260	tags=19%, list=13%, signal=18%	P7vsREST
GO_TRANSFERASE_COMPLEX_TRANSFERRING_PHOSPHORUS_CONTAINING_GROUPS	GO_TRANSFERASE_COMPLEX_TRANSFERRING_PHOSPHORUS_CONTAINING_GROUPS		21	0.24101268	1.3003445	0.18103448	0.3221811	1	1519	tags=100%, list=76%, signal=414%	P7vsREST
GO_SARCOLEMMA	GO_SARCOLEMMA		20	0.2423077	1.2949818	0.17843138	0.32299644	1	618	tags=55%, list=31%, signal=79%	P7vsREST
GO_CYTOSKELETAL_PART	GO_CYTOSKELETAL_PART		256	0.074506104	1.2937346	0.14257425	0.3189638	1	267	tags=20%, list=13%, signal=20%	P7vsREST
GO_APICAL_JUNCTION_COMPLEX	GO_APICAL_JUNCTION_COMPLEX		17	0.2602919	1.2841897	0.1873805	0.32586122	1	658	tags=59%, list=33%, signal=87%	P7vsREST
GO_TRANSFERASE_COMPLEX	GO_TRANSFERASE_COMPLEX		84	0.12128914	1.2710178	0.19642857	0.33674726	1	1573	tags=90%, list=79%, signal=409%	P7vsREST
GO_PERINUCLEAR_REGION_OF_CYTOPLASM	GO_PERINUCLEAR_REGION_OF_CYTOPLASM		128	0.096627414	1.2589207	0.17922607	0.3470661	1	1066	tags=63%, list=53%, signal=126%	P7vsREST
GO_CYTOPLASMIC_MRNA_PROCESSING_BODY	GO_CYTOPLASMIC_MRNA_PROCESSING_BODY		26	0.20488092	1.2404352	0.21399178	0.3659474	1	1054	tags=73%, list=53%, signal=153%	P7vsREST
GO_PROTEASOME_COMPLEX	GO_PROTEASOME_COMPLEX		42	0.1618414	1.2251807	0.21106558	0.3819173	1	158	tags=24%, list=8%, signal=25%	P7vsREST
GO_SPERM_PART	GO_SPERM_PART		16	0.25315654	1.181653	0.25918368	0.43676457	1	371	tags=44%, list=19%, signal=53%	P7vsREST
GO_LAMELLIPODIUM	GO_LAMELLIPODIUM		41	0.15694591	1.1812308	0.24786325	0.43085977	1	179	tags=24%, list=9%, signal=26%	P7vsREST
GO_LYSOSOMAL_LUMEN	GO_LYSOSOMAL_LUMEN		20	0.22520243	1.1774626	0.26190478	0.43024164	1	552	tags=50%, list=28%, signal=68%	P7vsREST
GO_EXTRACELLULAR_MATRIX_COMPONENT	GO_EXTRACELLULAR_MATRIX_COMPONENT		25	0.19638762	1.1702553	0.26693228	0.43464765	1	570	tags=48%, list=29%, signal=66%	P7vsREST
GO_NUCLEOLUS	GO_NUCLEOLUS		185	0.07748449	1.1583102	0.28629857	0.447444	1	1531	tags=84%, list=77%, signal=326%	P7vsREST
GO_BRUSH_BORDER	GO_BRUSH_BORDER		26	0.1923858	1.1474336	0.27888447	0.45730537	1	618	tags=50%, list=31%, signal=71%	P7vsREST
GO_EXTERNAL_SIDE_OF_PLASMA_MEMBRANE	GO_EXTERNAL_SIDE_OF_PLASMA_MEMBRANE		34	0.16834565	1.1333053	0.28658536	0.4729328	1	608	tags=47%, list=30%, signal=67%	P7vsREST
GO_PLASMA_MEMBRANE_RAFT	GO_PLASMA_MEMBRANE_RAFT		22	0.20014738	1.1298828	0.2987805	0.47163358	1	239	tags=32%, list=12%, signal=36%	P7vsREST
GO_RIBONUCLEOPROTEIN_GRANULE	GO_RIBONUCLEOPROTEIN_GRANULE		64	0.1231237	1.1268889	0.2923077	0.47017348	1	1071	tags=66%, list=54%, signal=137%	P7vsREST
GO_CELL_LEADING_EDGE	GO_CELL_LEADING_EDGE		88	0.101629525	1.0809348	0.33531746	0.53623146	1	667	tags=43%, list=33%, signal=62%	P7vsREST
GO_MEMBRANE_MICRODOMAIN	GO_MEMBRANE_MICRODOMAIN		62	0.11667278	1.0799134	0.3470226	0.5311044	1	546	tags=39%, list=27%, signal=52%	P7vsREST
GO_MEMBRANE_REGION	GO_MEMBRANE_REGION		160	0.07440089	1.0633808	0.37087378	0.55188173	1	561	tags=35%, list=28%, signal=45%	P7vsREST
GO_CLUSTER_OF_ACTIN_BASED_CELL_PROJECTIONS	GO_CLUSTER_OF_ACTIN_BASED_CELL_PROJECTIONS		30	0.15893525	1.0471207	0.4	0.5726537	1	618	tags=47%, list=31%, signal=67%	P7vsREST
GO_BASOLATERAL_PLASMA_MEMBRANE	GO_BASOLATERAL_PLASMA_MEMBRANE		28	0.1673926	1.0439018	0.3884462	0.5707531	1	525	tags=43%, list=26%, signal=57%	P7vsREST
GO_INCLUSION_BODY	GO_INCLUSION_BODY		17	0.20372738	1.0152026	0.41245136	0.614119	1	1357	tags=88%, list=68%, signal=273%	P7vsREST
GO_PLATELET_ALPHA_GRANULE	GO_PLATELET_ALPHA_GRANULE		21	0.18239903	1.0064328	0.41883767	0.6221291	1	114	tags=24%, list=6%, signal=25%	P7vsREST
GO_EXTRINSIC_COMPONENT_OF_CYTOPLASMIC_SIDE_OF_PLASMA_MEMBRANE	GO_EXTRINSIC_COMPONENT_OF_CYTOPLASMIC_SIDE_OF_PLASMA_MEMBRANE		16	0.2074495	1.0050577	0.42913386	0.6169821	1	212	tags=31%, list=11%, signal=35%	P7vsREST
GO_UBIQUITIN_LIGASE_COMPLEX	GO_UBIQUITIN_LIGASE_COMPLEX		15	0.21302375	1.0003364	0.43801653	0.6178027	1	1573	tags=100%, list=79%, signal=468%	P7vsREST
GO_MICROBODY_PART	GO_MICROBODY_PART		34	0.14741862	0.9987107	0.45703125	0.61333567	1	1060	tags=68%, list=53%, signal=142%	P7vsREST
GO_TRANSCRIPTION_FACTOR_COMPLEX	GO_TRANSCRIPTION_FACTOR_COMPLEX		19	0.19034688	0.9977207	0.44400784	0.60806394	1	253	tags=32%, list=13%, signal=36%	P7vsREST
GO_FILOPODIUM	GO_FILOPODIUM		22	0.17454177	0.9879501	0.47142857	0.6179372	1	471	tags=41%, list=24%, signal=53%	P7vsREST
GO_CILIARY_PART	GO_CILIARY_PART		25	0.15971588	0.9424092	0.5105042	0.6906874	1	1281	tags=80%, list=64%, signal=221%	P7vsREST
GO_DNA_PACKAGING_COMPLEX	GO_DNA_PACKAGING_COMPLEX		18	0.18217054	0.92310256	0.52079207	0.7177814	1	304	tags=33%, list=15%, signal=39%	P7vsREST
GO_SMALL_NUCLEAR_RIBONUCLEOPROTEIN_COMPLEX	GO_SMALL_NUCLEAR_RIBONUCLEOPROTEIN_COMPLEX		18	0.17615998	0.90168315	0.56589144	0.7488876	1	1203	tags=78%, list=60%, signal=194%	P7vsREST
GO_CELL_PROJECTION_MEMBRANE	GO_CELL_PROJECTION_MEMBRANE		42	0.11585517	0.88785976	0.5838264	0.76569504	1	1531	tags=88%, list=77%, signal=370%	P7vsREST
GO_ACTIN_FILAMENT	GO_ACTIN_FILAMENT		27	0.14498806	0.88486916	0.57947683	0.76275736	1	231	tags=26%, list=12%, signal=29%	P7vsREST
GO_EARLY_ENDOSOME_MEMBRANE	GO_EARLY_ENDOSOME_MEMBRANE		24	0.15348211	0.87859994	0.6199187	0.7653759	1	1027	tags=67%, list=51%, signal=136%	P7vsREST
GO_MICROTUBULE_CYTOSKELETON	GO_MICROTUBULE_CYTOSKELETON		188	0.056004025	0.8668431	0.60157794	0.7774572	1	1554	tags=83%, list=78%, signal=339%	P7vsREST
GO_ACTIN_FILAMENT_BUNDLE	GO_ACTIN_FILAMENT_BUNDLE		20	0.15738867	0.8615507	0.63564354	0.7786111	1	187	tags=25%, list=9%, signal=27%	P7vsREST
GO_CLATHRIN_COAT	GO_CLATHRIN_COAT		16	0.17752524	0.8592966	0.63736266	0.77447444	1	895	tags=63%, list=45%, signal=112%	P7vsREST
GO_RUFFLE_MEMBRANE	GO_RUFFLE_MEMBRANE		21	0.15568416	0.85194397	0.66935486	0.779114	1	642	tags=48%, list=32%, signal=69%	P7vsREST
GO_PRERIBOSOME	GO_PRERIBOSOME		17	0.17421158	0.8507931	0.6396761	0.77313924	1	1298	tags=82%, list=65%, signal=233%	P7vsREST
GO_CYTOPLASMIC_VESICLE_PART	GO_CYTOPLASMIC_VESICLE_PART		133	0.06512257	0.8485658	0.62909836	0.76945865	1	523	tags=32%, list=26%, signal=41%	P7vsREST
GO_AXON	GO_AXON		54	0.09490024	0.8327833	0.65483236	0.78809977	1	517	tags=35%, list=26%, signal=46%	P7vsREST
GO_APICAL_PLASMA_MEMBRANE	GO_APICAL_PLASMA_MEMBRANE		37	0.11557193	0.82878995	0.67967147	0.7869959	1	366	tags=30%, list=18%, signal=36%	P7vsREST
GO_PLASMA_MEMBRANE_REGION	GO_PLASMA_MEMBRANE_REGION		113	0.067741655	0.82782537	0.67465067	0.78085804	1	525	tags=33%, list=26%, signal=42%	P7vsREST
GO_NEURON_PROJECTION	GO_NEURON_PROJECTION		142	0.056588724	0.764527	0.78515625	0.8749616	1	372	tags=24%, list=19%, signal=27%	P7vsREST
GO_NUCLEOPLASM_PART	GO_NUCLEOPLASM_PART		77	0.0730968	0.74784076	0.78313255	0.8920503	1	766	tags=45%, list=38%, signal=71%	P7vsREST
GO_ACTOMYOSIN	GO_ACTOMYOSIN		22	0.13456756	0.73719466	0.79423076	0.8991293	1	187	tags=23%, list=9%, signal=25%	P7vsREST
GO_MICROBODY	GO_MICROBODY		45	0.09275015	0.7279057	0.81584156	0.90408725	1	1060	tags=62%, list=53%, signal=130%	P7vsREST
GO_CELL_BODY	GO_CELL_BODY		85	0.06558317	0.7080465	0.8457031	0.9233736	1	766	tags=45%, list=38%, signal=69%	P7vsREST
GO_SUPRAMOLECULAR_FIBER	GO_SUPRAMOLECULAR_FIBER		126	0.055547077	0.7004851	0.8489796	0.9248632	1	307	tags=21%, list=15%, signal=23%	P7vsREST
GO_LATE_ENDOSOME_MEMBRANE	GO_LATE_ENDOSOME_MEMBRANE		22	0.12687667	0.69739753	0.8414873	0.9203375	1	928	tags=59%, list=46%, signal=109%	P7vsREST
GO_METHYLTRANSFERASE_COMPLEX	GO_METHYLTRANSFERASE_COMPLEX		19	0.13595827	0.69586164	0.8532495	0.9139516	1	1306	tags=79%, list=65%, signal=226%	P7vsREST
GO_EARLY_ENDOSOME	GO_EARLY_ENDOSOME		59	0.07695808	0.68437517	0.8539554	0.9194026	1	1034	tags=59%, list=52%, signal=119%	P7vsREST
GO_CILIUM	GO_CILIUM		42	0.08558757	0.6592631	0.8982036	0.93963325	1	307	tags=24%, list=15%, signal=28%	P7vsREST
GO_MIDBODY	GO_MIDBODY		35	0.09452902	0.6536843	0.88752556	0.9372097	1	555	tags=37%, list=28%, signal=51%	P7vsREST
GO_MITOTIC_SPINDLE	GO_MITOTIC_SPINDLE		15	0.13218914	0.61784697	0.9373777	0.96139276	1	1467	tags=87%, list=73%, signal=325%	P7vsREST
GO_LATE_ENDOSOME	GO_LATE_ENDOSOME		46	0.0789521	0.6150864	0.926	0.9554165	1	1060	tags=61%, list=53%, signal=127%	P7vsREST
GO_ENDOSOME	GO_ENDOSOME		132	0.044706743	0.57858205	0.9627329	0.9732283	1	1080	tags=58%, list=54%, signal=119%	P7vsREST
GO_CELL_DIVISION_SITE	GO_CELL_DIVISION_SITE		17	0.10971079	0.54307705	0.96734697	0.9830622	1	956	tags=59%, list=48%, signal=112%	P7vsREST
GO_CELL_PROJECTION_PART	GO_CELL_PROJECTION_PART		122	0.03721328	0.47679895	0.9920477	0.9939571	1	371	tags=22%, list=19%, signal=26%	P7vsREST
GO_EXTRACELLULAR_SPACE	GO_EXTRACELLULAR_SPACE	Details ...	175	0.3085212	4.497806	0	0	0	669	tags=62%, list=34%, signal=85%	P8vsPERO
GO_ANCHORING_JUNCTION	GO_ANCHORING_JUNCTION	Details ...	215	0.22171238	3.6723492	0	0	0	876	tags=64%, list=44%, signal=101%	P8vsPERO
GO_CYTOSOLIC_RIBOSOME	GO_CYTOSOLIC_RIBOSOME	Details ...	85	0.34155202	3.6139424	0	0	0	403	tags=53%, list=20%, signal=64%	P8vsPERO
GO_CELL_SUBSTRATE_JUNCTION	GO_CELL_SUBSTRATE_JUNCTION	Details ...	198	0.22428401	3.5292351	0	0	0	876	tags=64%, list=44%, signal=103%	P8vsPERO
GO_CYTOSOLIC_PART	GO_CYTOSOLIC_PART	Details ...	112	0.2712883	3.2464762	0	0	0	1074	tags=79%, list=54%, signal=162%	P8vsPERO
GO_CELL_JUNCTION	GO_CELL_JUNCTION	Details ...	264	0.16589686	3.0240388	0	0	0	876	tags=58%, list=44%, signal=90%	P8vsPERO
GO_CYTOSOLIC_SMALL_RIBOSOMAL_SUBUNIT	GO_CYTOSOLIC_SMALL_RIBOSOMAL_SUBUNIT	Details ...	35	0.40587163	2.859832	0	0	0	1028	tags=91%, list=52%, signal=185%	P8vsPERO
GO_RIBOSOMAL_SUBUNIT	GO_RIBOSOMAL_SUBUNIT	Details ...	109	0.22716509	2.7381167	0	0	0	431	tags=43%, list=22%, signal=52%	P8vsPERO
GO_CYTOSOLIC_LARGE_RIBOSOMAL_SUBUNIT	GO_CYTOSOLIC_LARGE_RIBOSOMAL_SUBUNIT	Details ...	47	0.32695433	2.5949469	0	0.001123717	0.011	381	tags=51%, list=19%, signal=62%	P8vsPERO
GO_BLOOD_MICROPARTICLE	GO_BLOOD_MICROPARTICLE	Details ...	38	0.35530347	2.5708802	0	0.001398455	0.015	669	tags=68%, list=34%, signal=101%	P8vsPERO
GO_CONTRACTILE_FIBER	GO_CONTRACTILE_FIBER	Details ...	45	0.32244432	2.4413116	0	0.002999672	0.033	878	tags=76%, list=44%, signal=132%	P8vsPERO
GO_PIGMENT_GRANULE	GO_PIGMENT_GRANULE	Details ...	66	0.26517507	2.4325805	0	0.0032219	0.038	334	tags=42%, list=17%, signal=49%	P8vsPERO
GO_VESICLE_LUMEN	GO_VESICLE_LUMEN	Details ...	31	0.36436015	2.409296	0	0.003329845	0.043	442	tags=58%, list=22%, signal=73%	P8vsPERO
GO_MYELIN_SHEATH	GO_MYELIN_SHEATH	Details ...	88	0.22655807	2.4036503	0	0.003160295	0.044	973	tags=70%, list=49%, signal=131%	P8vsPERO
GO_EXTRACELLULAR_MATRIX	GO_EXTRACELLULAR_MATRIX	Details ...	52	0.27211937	2.3903785	0.001937985	0.003137972	0.047	468	tags=50%, list=23%, signal=64%	P8vsPERO
GO_SMALL_RIBOSOMAL_SUBUNIT	GO_SMALL_RIBOSOMAL_SUBUNIT	Details ...	45	0.30147502	2.3824847	0.001984127	0.002941849	0.047	431	tags=51%, list=22%, signal=64%	P8vsPERO
GO_SECRETORY_GRANULE	GO_SECRETORY_GRANULE	Details ...	68	0.24218939	2.3124676	0	0.004473069	0.075	442	tags=46%, list=22%, signal=57%	P8vsPERO
GO_SECRETORY_VESICLE	GO_SECRETORY_VESICLE	Details ...	82	0.21366312	2.2982545	0	0.004601259	0.081	442	tags=43%, list=22%, signal=53%	P8vsPERO
GO_SPERM_PART	GO_SPERM_PART	Details ...	16	0.46628785	2.2688537	0	0.005654337	0.104	947	tags=94%, list=47%, signal=177%	P8vsPERO
GO_RIBOSOME	GO_RIBOSOME	Details ...	137	0.1666189	2.1993155	0.001886793	0.008118652	0.158	476	tags=39%, list=24%, signal=48%	P8vsPERO
GO_INTRACELLULAR_VESICLE	GO_INTRACELLULAR_VESICLE		268	0.12099225	2.1421247	0	0.010618752	0.209	706	tags=46%, list=35%, signal=61%	P8vsPERO
GO_PROTEINACEOUS_EXTRACELLULAR_MATRIX	GO_PROTEINACEOUS_EXTRACELLULAR_MATRIX		38	0.29700017	2.1420453	0	0.010136082	0.209	468	tags=53%, list=23%, signal=67%	P8vsPERO
GO_RIBONUCLEOPROTEIN_COMPLEX	GO_RIBONUCLEOPROTEIN_COMPLEX		302	0.11399017	2.125883	0.002008032	0.011069202	0.234	447	tags=32%, list=22%, signal=35%	P8vsPERO
GO_SARCOLEMMA	GO_SARCOLEMMA		20	0.3854251	2.0246406	0.003913894	0.019999906	0.402	934	tags=85%, list=47%, signal=158%	P8vsPERO
GO_CORTICAL_CYTOSKELETON	GO_CORTICAL_CYTOSKELETON		26	0.31835222	1.9424695	0.002004008	0.03176694	0.564	984	tags=81%, list=49%, signal=157%	P8vsPERO
GO_PLATELET_ALPHA_GRANULE	GO_PLATELET_ALPHA_GRANULE		21	0.35529837	1.920472	0.011952192	0.03535996	0.62	723	tags=71%, list=36%, signal=111%	P8vsPERO
GO_PROTEASOME_CORE_COMPLEX	GO_PROTEASOME_CORE_COMPLEX		15	0.40619218	1.9125896	0.007843138	0.035559688	0.635	525	tags=67%, list=26%, signal=90%	P8vsPERO
GO_CELL_CORTEX	GO_CELL_CORTEX		56	0.21399118	1.8875339	0.010141988	0.039558064	0.678	867	tags=64%, list=43%, signal=110%	P8vsPERO
GO_SECRETORY_GRANULE_LUMEN	GO_SECRETORY_GRANULE_LUMEN		19	0.36043447	1.8851556	0.01171875	0.038418986	0.679	442	tags=58%, list=22%, signal=74%	P8vsPERO
GO_MEMBRANE_REGION	GO_MEMBRANE_REGION		160	0.13672388	1.8729957	0.014056225	0.03965087	0.71	983	tags=62%, list=49%, signal=112%	P8vsPERO
GO_LARGE_RIBOSOMAL_SUBUNIT	GO_LARGE_RIBOSOMAL_SUBUNIT		64	0.19219074	1.7938643	0.008264462	0.059032027	0.851	345	tags=36%, list=17%, signal=42%	P8vsPERO
GO_PROTEIN_DNA_COMPLEX	GO_PROTEIN_DNA_COMPLEX		25	0.29534248	1.7754092	0.018036073	0.06346324	0.883	854	tags=72%, list=43%, signal=124%	P8vsPERO
GO_EXTRACELLULAR_MATRIX_COMPONENT	GO_EXTRACELLULAR_MATRIX_COMPONENT		25	0.29651952	1.7593348	0.012048192	0.06698966	0.904	692	tags=64%, list=35%, signal=97%	P8vsPERO
GO_BASOLATERAL_PLASMA_MEMBRANE	GO_BASOLATERAL_PLASMA_MEMBRANE		28	0.27976197	1.7491715	0.033464566	0.06910009	0.913	1088	tags=82%, list=55%, signal=178%	P8vsPERO
GO_ENDOPLASMIC_RETICULUM_LUMEN	GO_ENDOPLASMIC_RETICULUM_LUMEN		52	0.2045347	1.7470995	0.027027028	0.067802325	0.915	561	tags=48%, list=28%, signal=65%	P8vsPERO
GO_MEMBRANE_MICRODOMAIN	GO_MEMBRANE_MICRODOMAIN		62	0.18120557	1.6492999	0.052083332	0.109298885	0.988	1387	tags=87%, list=69%, signal=277%	P8vsPERO
GO_POLYSOME	GO_POLYSOME		21	0.30456904	1.642087	0.03787879	0.11004832	0.991	443	tags=52%, list=22%, signal=67%	P8vsPERO
GO_CHROMATIN	GO_CHROMATIN		52	0.19179331	1.6304946	0.033864543	0.11331123	0.991	509	tags=44%, list=26%, signal=58%	P8vsPERO
GO_CATALYTIC_STEP_2_SPLICEOSOME	GO_CATALYTIC_STEP_2_SPLICEOSOME		35	0.23546293	1.6287189	0.041942604	0.11118764	0.991	1020	tags=74%, list=51%, signal=149%	P8vsPERO
GO_EXTERNAL_SIDE_OF_PLASMA_MEMBRANE	GO_EXTERNAL_SIDE_OF_PLASMA_MEMBRANE		34	0.23901184	1.6271255	0.042510122	0.10900042	0.991	939	tags=71%, list=47%, signal=131%	P8vsPERO
GO_NUCLEOID	GO_NUCLEOID		24	0.27865115	1.6246439	0.031620555	0.1076039	0.992	1196	tags=88%, list=60%, signal=216%	P8vsPERO
GO_CELL_SURFACE	GO_CELL_SURFACE		103	0.13721481	1.6109111	0.03269231	0.112243004	0.994	1057	tags=66%, list=53%, signal=133%	P8vsPERO
GO_SIDE_OF_MEMBRANE	GO_SIDE_OF_MEMBRANE		71	0.16481434	1.6050532	0.035789475	0.11255867	0.994	497	tags=41%, list=25%, signal=52%	P8vsPERO
GO_CYTOPLASMIC_REGION	GO_CYTOPLASMIC_REGION		64	0.17756857	1.6032006	0.053465348	0.1109948	0.994	997	tags=67%, list=50%, signal=130%	P8vsPERO
GO_INTERMEDIATE_FILAMENT	GO_INTERMEDIATE_FILAMENT		15	0.33797747	1.5944775	0.051233396	0.11359729	0.996	394	tags=53%, list=20%, signal=66%	P8vsPERO
GO_PLASMA_MEMBRANE_REGION	GO_PLASMA_MEMBRANE_REGION		113	0.13000815	1.5695162	0.063872255	0.12481552	0.997	920	tags=58%, list=46%, signal=102%	P8vsPERO
GO_CELL_CORTEX_PART	GO_CELL_CORTEX_PART		32	0.22893327	1.5452204	0.05357143	0.13560309	1	984	tags=72%, list=49%, signal=139%	P8vsPERO
GO_CYTOPLASMIC_VESICLE_PART	GO_CYTOPLASMIC_VESICLE_PART		133	0.11565954	1.5386382	0.06300813	0.13697188	1	729	tags=47%, list=37%, signal=70%	P8vsPERO
GO_MICROBODY_LUMEN	GO_MICROBODY_LUMEN		17	0.30184585	1.5353665	0.0513834	0.13625601	1	928	tags=76%, list=46%, signal=142%	P8vsPERO
GO_APICAL_PLASMA_MEMBRANE	GO_APICAL_PLASMA_MEMBRANE		37	0.21829946	1.5229206	0.06534653	0.14122757	1	920	tags=68%, list=46%, signal=123%	P8vsPERO
GO_CELL_BODY	GO_CELL_BODY		85	0.14066552	1.5072548	0.07129456	0.14873807	1	646	tags=46%, list=32%, signal=65%	P8vsPERO
GO_BRUSH_BORDER	GO_BRUSH_BORDER		26	0.25614995	1.5002426	0.062626265	0.1503849	1	953	tags=73%, list=48%, signal=138%	P8vsPERO
GO_CORTICAL_ACTIN_CYTOSKELETON	GO_CORTICAL_ACTIN_CYTOSKELETON		18	0.28687787	1.4861158	0.0651341	0.15687393	1	984	tags=78%, list=49%, signal=152%	P8vsPERO
GO_CLUSTER_OF_ACTIN_BASED_CELL_PROJECTIONS	GO_CLUSTER_OF_ACTIN_BASED_CELL_PROJECTIONS		30	0.22543238	1.4663141	0.06759443	0.16723944	1	953	tags=70%, list=48%, signal=132%	P8vsPERO
GO_APICAL_PART_OF_CELL	GO_APICAL_PART_OF_CELL		47	0.18189357	1.4649774	0.07942974	0.16519344	1	961	tags=66%, list=48%, signal=124%	P8vsPERO
GO_SPLICEOSOMAL_COMPLEX	GO_SPLICEOSOMAL_COMPLEX		50	0.17280573	1.4591136	0.06759443	0.16609283	1	1020	tags=68%, list=51%, signal=136%	P8vsPERO
GO_NUCLEAR_CHROMATIN	GO_NUCLEAR_CHROMATIN		31	0.21774603	1.440881	0.10920771	0.17578222	1	215	tags=32%, list=11%, signal=36%	P8vsPERO
GO_MICROBODY_PART	GO_MICROBODY_PART		34	0.2055226	1.4289529	0.08865979	0.18163875	1	946	tags=68%, list=47%, signal=126%	P8vsPERO
GO_I_BAND	GO_I_BAND		20	0.26224697	1.379499	0.11776062	0.21837656	1	878	tags=70%, list=44%, signal=124%	P8vsPERO
GO_TRANSFERASE_COMPLEX_TRANSFERRING_PHOSPHORUS_CONTAINING_GROUPS	GO_TRANSFERASE_COMPLEX_TRANSFERRING_PHOSPHORUS_CONTAINING_GROUPS		21	0.25309223	1.3644669	0.124497995	0.22784607	1	1210	tags=86%, list=61%, signal=215%	P8vsPERO
GO_CELL_CELL_CONTACT_ZONE	GO_CELL_CELL_CONTACT_ZONE		17	0.2753619	1.3613092	0.14168377	0.22686678	1	863	tags=71%, list=43%, signal=123%	P8vsPERO
GO_BASEMENT_MEMBRANE	GO_BASEMENT_MEMBRANE		22	0.24643087	1.3509762	0.13627255	0.23218037	1	692	tags=59%, list=35%, signal=89%	P8vsPERO
GO_EXTRINSIC_COMPONENT_OF_MEMBRANE	GO_EXTRINSIC_COMPONENT_OF_MEMBRANE		51	0.15701397	1.3091458	0.15120968	0.2672099	1	946	tags=63%, list=47%, signal=116%	P8vsPERO
GO_DNA_PACKAGING_COMPLEX	GO_DNA_PACKAGING_COMPLEX		18	0.26064485	1.279097	0.17886178	0.29480493	1	925	tags=72%, list=46%, signal=133%	P8vsPERO
GO_PLASMA_MEMBRANE_RAFT	GO_PLASMA_MEMBRANE_RAFT		22	0.23533204	1.2786081	0.17708333	0.29067266	1	1349	tags=91%, list=68%, signal=277%	P8vsPERO
GO_EXTRINSIC_COMPONENT_OF_PLASMA_MEMBRANE	GO_EXTRINSIC_COMPONENT_OF_PLASMA_MEMBRANE		30	0.19769417	1.2659633	0.19712526	0.30084237	1	941	tags=67%, list=47%, signal=124%	P8vsPERO
GO_CYTOSKELETAL_PART	GO_CYTOSKELETAL_PART		256	0.071057834	1.2427838	0.21553399	0.32383457	1	273	tags=20%, list=14%, signal=20%	P8vsPERO
GO_CYTOSKELETON	GO_CYTOSKELETON		338	0.0618411	1.2225534	0.19267823	0.34285495	1	487	tags=30%, list=24%, signal=33%	P8vsPERO
GO_TRANSCRIPTION_FACTOR_COMPLEX	GO_TRANSCRIPTION_FACTOR_COMPLEX		19	0.23038629	1.2193106	0.2122449	0.34164885	1	489	tags=47%, list=24%, signal=62%	P8vsPERO
GO_CELL_CELL_JUNCTION	GO_CELL_CELL_JUNCTION		65	0.12651874	1.1807715	0.2400835	0.3849277	1	983	tags=62%, list=49%, signal=117%	P8vsPERO
GO_ACTIN_CYTOSKELETON	GO_ACTIN_CYTOSKELETON		115	0.09826409	1.179439	0.2747934	0.38114852	1	439	tags=31%, list=22%, signal=38%	P8vsPERO
GO_NUCLEOLUS	GO_NUCLEOLUS		185	0.07533546	1.1594671	0.2524655	0.4022286	1	1427	tags=78%, list=71%, signal=249%	P8vsPERO
GO_MICROBODY_MEMBRANE	GO_MICROBODY_MEMBRANE		23	0.20694594	1.1583555	0.25052193	0.39810976	1	1066	tags=74%, list=53%, signal=157%	P8vsPERO
GO_ACTIN_FILAMENT_BUNDLE	GO_ACTIN_FILAMENT_BUNDLE		20	0.21002024	1.1332543	0.29032257	0.4281703	1	1081	tags=75%, list=54%, signal=162%	P8vsPERO
GO_VACUOLAR_LUMEN	GO_VACUOLAR_LUMEN		28	0.17595823	1.1239606	0.31237322	0.43592256	1	722	tags=54%, list=36%, signal=83%	P8vsPERO
GO_MICROBODY	GO_MICROBODY		45	0.14195569	1.1180035	0.30669546	0.43899468	1	964	tags=62%, list=48%, signal=118%	P8vsPERO
GO_EXOCYTIC_VESICLE	GO_EXOCYTIC_VESICLE		16	0.23421715	1.1051793	0.32271764	0.45177233	1	658	tags=56%, list=33%, signal=83%	P8vsPERO
GO_INTERMEDIATE_FILAMENT_CYTOSKELETON	GO_INTERMEDIATE_FILAMENT_CYTOSKELETON		23	0.1956632	1.0945902	0.35171103	0.46103933	1	394	tags=39%, list=20%, signal=48%	P8vsPERO
GO_NEURON_PART	GO_NEURON_PART		179	0.07083625	1.0660777	0.3745098	0.49668097	1	662	tags=40%, list=33%, signal=54%	P8vsPERO
GO_LATE_ENDOSOME_MEMBRANE	GO_LATE_ENDOSOME_MEMBRANE		22	0.19655521	1.0532736	0.38923395	0.5103421	1	1607	tags=100%, list=81%, signal=507%	P8vsPERO
GO_PRESYNAPSE	GO_PRESYNAPSE		32	0.1578411	1.0310835	0.41617358	0.53875643	1	1685	tags=100%, list=84%, signal=632%	P8vsPERO
GO_LYSOSOMAL_LUMEN	GO_LYSOSOMAL_LUMEN		20	0.1896761	1.02178	0.38955823	0.5464774	1	722	tags=55%, list=36%, signal=85%	P8vsPERO
GO_CELL_PROJECTION	GO_CELL_PROJECTION		256	0.058252517	1.0158952	0.41247484	0.5492121	1	997	tags=55%, list=50%, signal=96%	P8vsPERO
GO_PHAGOCYTIC_VESICLE	GO_PHAGOCYTIC_VESICLE		26	0.15755565	0.9709871	0.46837944	0.61548823	1	226	tags=27%, list=11%, signal=30%	P8vsPERO
GO_RUFFLE	GO_RUFFLE		47	0.11928647	0.95673203	0.5029703	0.6308944	1	446	tags=34%, list=22%, signal=43%	P8vsPERO
GO_NEURON_PROJECTION_TERMINUS	GO_NEURON_PROJECTION_TERMINUS		16	0.19810602	0.9532292	0.5080645	0.6300994	1	1478	tags=94%, list=74%, signal=358%	P8vsPERO
GO_RIBONUCLEOPROTEIN_GRANULE	GO_RIBONUCLEOPROTEIN_GRANULE		64	0.10057582	0.94546527	0.507722	0.6357588	1	1021	tags=61%, list=51%, signal=121%	P8vsPERO
GO_PRERIBOSOME	GO_PRERIBOSOME		17	0.1904408	0.93852115	0.50476193	0.64036494	1	444	tags=41%, list=22%, signal=53%	P8vsPERO
GO_CILIARY_PART	GO_CILIARY_PART		25	0.15523085	0.91955936	0.5263158	0.6652158	1	1210	tags=76%, list=61%, signal=191%	P8vsPERO
GO_SECRETORY_GRANULE_MEMBRANE	GO_SECRETORY_GRANULE_MEMBRANE		15	0.19737509	0.90975624	0.54320985	0.67459345	1	1604	tags=100%, list=80%, signal=505%	P8vsPERO
GO_SYNAPSE_PART	GO_SYNAPSE_PART		78	0.08747093	0.89907086	0.5691383	0.6849465	1	906	tags=54%, list=45%, signal=95%	P8vsPERO
GO_PHAGOCYTIC_VESICLE_MEMBRANE	GO_PHAGOCYTIC_VESICLE_MEMBRANE		20	0.16457489	0.86428773	0.59302324	0.7350076	1	572	tags=45%, list=29%, signal=62%	P8vsPERO
GO_CYTOPLASMIC_SIDE_OF_MEMBRANE	GO_CYTOPLASMIC_SIDE_OF_MEMBRANE		30	0.12929808	0.8441593	0.61491936	0.7615036	1	144	tags=20%, list=7%, signal=21%	P8vsPERO
GO_NUCLEAR_MATRIX	GO_NUCLEAR_MATRIX		18	0.16503763	0.8409042	0.65471697	0.7586028	1	227	tags=28%, list=11%, signal=31%	P8vsPERO
GO_ENDOPLASMIC_RETICULUM_GOLGI_INTERMEDIATE_COMPARTMENT	GO_ENDOPLASMIC_RETICULUM_GOLGI_INTERMEDIATE_COMPARTMENT		48	0.10177105	0.8317054	0.6692913	0.7653511	1	674	tags=44%, list=34%, signal=64%	P8vsPERO
GO_MITOTIC_SPINDLE	GO_MITOTIC_SPINDLE		15	0.17412083	0.79627454	0.70621467	0.81368333	1	1517	tags=93%, list=76%, signal=386%	P8vsPERO
GO_ACTOMYOSIN	GO_ACTOMYOSIN		22	0.14129132	0.7881815	0.708	0.8186449	1	1081	tags=68%, list=54%, signal=147%	P8vsPERO
GO_CYTOPLASMIC_STRESS_GRANULE	GO_CYTOPLASMIC_STRESS_GRANULE		18	0.15604988	0.7727323	0.7387033	0.8337443	1	1021	tags=67%, list=51%, signal=135%	P8vsPERO
GO_APICAL_JUNCTION_COMPLEX	GO_APICAL_JUNCTION_COMPLEX		17	0.1551883	0.77169955	0.77362204	0.82685673	1	866	tags=59%, list=43%, signal=103%	P8vsPERO
GO_NEURON_PROJECTION	GO_NEURON_PROJECTION		142	0.056710277	0.76899403	0.7552301	0.8225747	1	428	tags=27%, list=21%, signal=32%	P8vsPERO
GO_VACUOLE	GO_VACUOLE		191	0.04943802	0.7512404	0.7832311	0.8412499	1	1331	tags=71%, list=67%, signal=193%	P8vsPERO
GO_NUCLEAR_PERIPHERY	GO_NUCLEAR_PERIPHERY		25	0.12736681	0.74980557	0.79545456	0.8347936	1	227	tags=24%, list=11%, signal=27%	P8vsPERO
GO_CELL_PROJECTION_MEMBRANE	GO_CELL_PROJECTION_MEMBRANE		42	0.097260825	0.7427902	0.79296875	0.83613676	1	902	tags=55%, list=45%, signal=98%	P8vsPERO
GO_SYNAPSE	GO_SYNAPSE		96	0.06583336	0.740303	0.7882798	0.8315107	1	664	tags=40%, list=33%, signal=56%	P8vsPERO
GO_MIDBODY	GO_MIDBODY		35	0.09866685	0.7080121	0.8490196	0.8661678	1	775	tags=49%, list=39%, signal=78%	P8vsPERO
GO_ACTIN_FILAMENT	GO_ACTIN_FILAMENT		27	0.114177145	0.7010079	0.8487713	0.8667556	1	957	tags=59%, list=48%, signal=112%	P8vsPERO
GO_INCLUSION_BODY	GO_INCLUSION_BODY		17	0.13577862	0.6950129	0.8536122	0.8658039	1	787	tags=53%, list=39%, signal=87%	P8vsPERO
GO_EXTRINSIC_COMPONENT_OF_CYTOPLASMIC_SIDE_OF_PLASMA_MEMBRANE	GO_EXTRINSIC_COMPONENT_OF_CYTOPLASMIC_SIDE_OF_PLASMA_MEMBRANE		16	0.13383837	0.6474441	0.9077869	0.90986586	1	732	tags=50%, list=37%, signal=78%	P8vsPERO
GO_TRANSPORTER_COMPLEX	GO_TRANSPORTER_COMPLEX		25	0.09357686	0.55690384	0.9576923	0.96837705	1	1092	tags=64%, list=55%, signal=140%	P8vsPERO
GO_EXTRACELLULAR_SPACE	GO_EXTRACELLULAR_SPACE	Details ...	175	0.24257629	3.5200243	0	0	0	618	tags=53%, list=31%, signal=70%	P8vsREST
GO_CYTOSOLIC_RIBOSOME	GO_CYTOSOLIC_RIBOSOME	Details ...	85	0.31327608	3.2831547	0	0	0	504	tags=55%, list=25%, signal=71%	P8vsREST
GO_ANCHORING_JUNCTION	GO_ANCHORING_JUNCTION	Details ...	215	0.19191726	3.09174	0	0	0	567	tags=46%, list=28%, signal=57%	P8vsREST
GO_CYTOSOLIC_PART	GO_CYTOSOLIC_PART	Details ...	112	0.25221795	2.981624	0	0	0	504	tags=49%, list=25%, signal=62%	P8vsREST
GO_CELL_SUBSTRATE_JUNCTION	GO_CELL_SUBSTRATE_JUNCTION	Details ...	198	0.18308784	2.8725371	0	2.14E-04	0.001	567	tags=45%, list=28%, signal=57%	P8vsREST
GO_CYTOSOLIC_SMALL_RIBOSOMAL_SUBUNIT	GO_CYTOSOLIC_SMALL_RIBOSOMAL_SUBUNIT	Details ...	35	0.3567276	2.497559	0	0.001987022	0.011	383	tags=54%, list=19%, signal=66%	P8vsREST
GO_CELL_JUNCTION	GO_CELL_JUNCTION	Details ...	264	0.13978411	2.4612532	0	0.003469838	0.022	581	tags=41%, list=29%, signal=51%	P8vsREST
GO_CYTOSOLIC_LARGE_RIBOSOMAL_SUBUNIT	GO_CYTOSOLIC_LARGE_RIBOSOMAL_SUBUNIT	Details ...	47	0.28563473	2.3388298	0	0.00792509	0.057	504	tags=53%, list=25%, signal=69%	P8vsREST
GO_PIGMENT_GRANULE	GO_PIGMENT_GRANULE	Details ...	66	0.24391584	2.322598	0.001865672	0.007647477	0.062	496	tags=48%, list=25%, signal=62%	P8vsREST
GO_CONTRACTILE_FIBER	GO_CONTRACTILE_FIBER	Details ...	45	0.28975454	2.28198	0	0.008837842	0.079	720	tags=64%, list=36%, signal=99%	P8vsREST
GO_CYTOSKELETON	GO_CYTOSKELETON	Details ...	338	0.10967802	2.157177	0	0.021633381	0.204	1199	tags=69%, list=60%, signal=144%	P8vsREST
GO_RIBOSOMAL_SUBUNIT	GO_RIBOSOMAL_SUBUNIT	Details ...	109	0.18059829	2.1516478	0.001912046	0.02062072	0.211	409	tags=38%, list=20%, signal=45%	P8vsREST
GO_CHROMATIN	GO_CHROMATIN	Details ...	52	0.24477687	2.0424962	0.004132231	0.037445676	0.372	905	tags=69%, list=45%, signal=123%	P8vsREST
GO_RIBONUCLEOPROTEIN_COMPLEX	GO_RIBONUCLEOPROTEIN_COMPLEX	Details ...	302	0.10540123	2.0056255	0	0.044182435	0.439	640	tags=41%, list=32%, signal=51%	P8vsREST
GO_SMALL_RIBOSOMAL_SUBUNIT	GO_SMALL_RIBOSOMAL_SUBUNIT	Details ...	45	0.25069764	1.9737136	0.003875969	0.05000682	0.507	397	tags=44%, list=20%, signal=54%	P8vsREST
GO_EXTRACELLULAR_MATRIX	GO_EXTRACELLULAR_MATRIX	Details ...	52	0.23353912	1.9149489	0.012	0.06636567	0.618	543	tags=50%, list=27%, signal=67%	P8vsREST
GO_POLYSOME	GO_POLYSOME	Details ...	21	0.34261605	1.8651537	0.01002004	0.08228703	0.727	653	tags=67%, list=33%, signal=98%	P8vsREST
GO_RIBOSOME	GO_RIBOSOME	Details ...	137	0.13996223	1.8576248	0.015873017	0.08092549	0.741	409	tags=34%, list=20%, signal=39%	P8vsREST
GO_SPERM_PART	GO_SPERM_PART	Details ...	16	0.36262625	1.7510812	0.015717093	0.13790135	0.906	778	tags=75%, list=39%, signal=122%	P8vsREST
GO_NUCLEAR_CHROMATIN	GO_NUCLEAR_CHROMATIN	Details ...	31	0.25980464	1.7436454	0.018255578	0.13583714	0.918	905	tags=71%, list=45%, signal=128%	P8vsREST
GO_NUCLEOLUS	GO_NUCLEOLUS		185	0.11747434	1.7358466	0.031067962	0.13490818	0.931	1437	tags=83%, list=72%, signal=268%	P8vsREST
GO_MYELIN_SHEATH	GO_MYELIN_SHEATH		88	0.15890035	1.7221118	0.029288704	0.13890855	0.944	467	tags=39%, list=23%, signal=48%	P8vsREST
GO_PROTEINACEOUS_EXTRACELLULAR_MATRIX	GO_PROTEINACEOUS_EXTRACELLULAR_MATRIX		38	0.23186925	1.666829	0.040618956	0.17434268	0.974	543	tags=50%, list=27%, signal=67%	P8vsREST
GO_SPLICEOSOMAL_COMPLEX	GO_SPLICEOSOMAL_COMPLEX		50	0.19847888	1.6240661	0.029940119	0.20613405	0.985	1489	tags=94%, list=75%, signal=361%	P8vsREST
GO_PLATELET_ALPHA_GRANULE	GO_PLATELET_ALPHA_GRANULE		21	0.29605788	1.6230417	0.046783626	0.19916172	0.985	840	tags=71%, list=42%, signal=122%	P8vsREST
GO_CELL_BODY	GO_CELL_BODY		85	0.15017086	1.615533	0.05284553	0.19826488	0.985	1074	tags=68%, list=54%, signal=141%	P8vsREST
GO_PROTEIN_DNA_COMPLEX	GO_PROTEIN_DNA_COMPLEX		25	0.26946726	1.5790176	0.04771372	0.22548611	0.995	905	tags=72%, list=45%, signal=130%	P8vsREST
GO_TRANSFERASE_COMPLEX_TRANSFERRING_PHOSPHORUS_CONTAINING_GROUPS	GO_TRANSFERASE_COMPLEX_TRANSFERRING_PHOSPHORUS_CONTAINING_GROUPS		21	0.2863412	1.5608389	0.05697446	0.23650533	0.998	479	tags=52%, list=24%, signal=68%	P8vsREST
GO_CORTICAL_CYTOSKELETON	GO_CORTICAL_CYTOSKELETON		26	0.24947289	1.5511353	0.06504065	0.23828705	0.999	1350	tags=92%, list=68%, signal=281%	P8vsREST
GO_CELL_CORTEX	GO_CELL_CORTEX		56	0.1802651	1.5460832	0.066390045	0.23574612	0.999	576	tags=46%, list=29%, signal=63%	P8vsREST
GO_PROTEASOME_CORE_COMPLEX	GO_PROTEASOME_CORE_COMPLEX		15	0.33841497	1.5453663	0.06177606	0.22880009	0.999	127	tags=40%, list=6%, signal=42%	P8vsREST
GO_CLUSTER_OF_ACTIN_BASED_CELL_PROJECTIONS	GO_CLUSTER_OF_ACTIN_BASED_CELL_PROJECTIONS		30	0.24133609	1.5379993	0.057613168	0.22830854	1	1454	tags=97%, list=73%, signal=351%	P8vsREST
GO_BRUSH_BORDER	GO_BRUSH_BORDER		26	0.24869193	1.5046496	0.065476194	0.25717163	1	1198	tags=85%, list=60%, signal=209%	P8vsREST
GO_SYNAPSE_PART	GO_SYNAPSE_PART		78	0.14775006	1.4916195	0.0591716	0.26469332	1	1251	tags=77%, list=63%, signal=198%	P8vsREST
GO_CYTOSKELETAL_PART	GO_CYTOSKELETAL_PART		256	0.085551366	1.4680258	0.0951417	0.2842954	1	1199	tags=68%, list=60%, signal=148%	P8vsREST
GO_PRESYNAPSE	GO_PRESYNAPSE		32	0.22002289	1.4525145	0.09263158	0.2957566	1	1251	tags=84%, list=63%, signal=222%	P8vsREST
GO_CELL_PROJECTION	GO_CELL_PROJECTION		256	0.08278556	1.4507941	0.0776699	0.29006988	1	1235	tags=69%, list=62%, signal=158%	P8vsREST
GO_INTERMEDIATE_FILAMENT	GO_INTERMEDIATE_FILAMENT		15	0.30466098	1.4440913	0.1	0.29048365	1	460	tags=53%, list=23%, signal=69%	P8vsREST
GO_I_BAND	GO_I_BAND		20	0.27115384	1.4393595	0.07660455	0.28901526	1	561	tags=55%, list=28%, signal=76%	P8vsREST
GO_NEURON_PART	GO_NEURON_PART		179	0.09513192	1.4366528	0.07984032	0.28550467	1	1220	tags=70%, list=61%, signal=164%	P8vsREST
GO_PRERIBOSOME	GO_PRERIBOSOME		17	0.2936718	1.4321615	0.08955224	0.28352848	1	1179	tags=88%, list=59%, signal=214%	P8vsREST
GO_CATALYTIC_STEP_2_SPLICEOSOME	GO_CATALYTIC_STEP_2_SPLICEOSOME		35	0.19986884	1.400749	0.10729614	0.31550422	1	1489	tags=94%, list=75%, signal=365%	P8vsREST
GO_MICROTUBULE_CYTOSKELETON	GO_MICROTUBULE_CYTOSKELETON		188	0.08848379	1.3808025	0.08737864	0.3341864	1	1198	tags=68%, list=60%, signal=154%	P8vsREST
GO_VESICLE_LUMEN	GO_VESICLE_LUMEN		31	0.21035868	1.3794391	0.09689923	0.3284768	1	809	tags=61%, list=41%, signal=101%	P8vsREST
GO_MITOTIC_SPINDLE	GO_MITOTIC_SPINDLE		15	0.2977621	1.3791199	0.12731007	0.32172865	1	1139	tags=87%, list=57%, signal=200%	P8vsREST
GO_CELL_SURFACE	GO_CELL_SURFACE		103	0.11623818	1.3735609	0.11066398	0.3221033	1	651	tags=44%, list=33%, signal=61%	P8vsREST
GO_SECRETORY_GRANULE	GO_SECRETORY_GRANULE		68	0.14769952	1.3709061	0.12981744	0.31864387	1	859	tags=57%, list=43%, signal=97%	P8vsREST
GO_EXTRACELLULAR_MATRIX_COMPONENT	GO_EXTRACELLULAR_MATRIX_COMPONENT		25	0.22479959	1.3523743	0.12159329	0.33575287	1	514	tags=48%, list=26%, signal=64%	P8vsREST
GO_LARGE_RIBOSOMAL_SUBUNIT	GO_LARGE_RIBOSOMAL_SUBUNIT		64	0.14217779	1.3489914	0.1244898	0.33320335	1	504	tags=39%, list=25%, signal=51%	P8vsREST
GO_CYTOPLASMIC_REGION	GO_CYTOPLASMIC_REGION		64	0.14680383	1.3472666	0.1529175	0.32872784	1	651	tags=47%, list=33%, signal=67%	P8vsREST
GO_BLOOD_MICROPARTICLE	GO_BLOOD_MICROPARTICLE		38	0.1820601	1.3361583	0.12655602	0.33707535	1	588	tags=47%, list=29%, signal=66%	P8vsREST
GO_INCLUSION_BODY	GO_INCLUSION_BODY		17	0.26647446	1.333668	0.15040651	0.33391693	1	998	tags=76%, list=50%, signal=152%	P8vsREST
GO_TRANSCRIPTION_FACTOR_COMPLEX	GO_TRANSCRIPTION_FACTOR_COMPLEX		19	0.24729124	1.3127927	0.1440501	0.3553137	1	1296	tags=89%, list=65%, signal=253%	P8vsREST
GO_SECRETORY_VESICLE	GO_SECRETORY_VESICLE		82	0.12713765	1.3123126	0.16	0.34940168	1	778	tags=51%, list=39%, signal=80%	P8vsREST
GO_MEMBRANE_REGION	GO_MEMBRANE_REGION		160	0.09016888	1.2860628	0.16734694	0.37887302	1	1555	tags=86%, list=78%, signal=359%	P8vsREST
GO_DNA_PACKAGING_COMPLEX	GO_DNA_PACKAGING_COMPLEX		18	0.2485114	1.2596066	0.19135803	0.4109395	1	949	tags=72%, list=48%, signal=136%	P8vsREST
GO_SIDE_OF_MEMBRANE	GO_SIDE_OF_MEMBRANE		71	0.12839217	1.2503805	0.1875	0.41797057	1	539	tags=39%, list=27%, signal=52%	P8vsREST
GO_EXTERNAL_SIDE_OF_PLASMA_MEMBRANE	GO_EXTERNAL_SIDE_OF_PLASMA_MEMBRANE		34	0.18072796	1.2489699	0.20841683	0.41238633	1	525	tags=44%, list=26%, signal=59%	P8vsREST
GO_ACTIN_FILAMENT_BUNDLE	GO_ACTIN_FILAMENT_BUNDLE		20	0.2305668	1.2366834	0.18039216	0.4238691	1	1240	tags=85%, list=62%, signal=222%	P8vsREST
GO_CORTICAL_ACTIN_CYTOSKELETON	GO_CORTICAL_ACTIN_CYTOSKELETON		18	0.23699585	1.2291073	0.21369295	0.4278749	1	750	tags=61%, list=38%, signal=97%	P8vsREST
GO_CELL_CORTEX_PART	GO_CELL_CORTEX_PART		32	0.18259928	1.2080011	0.23865877	0.45299742	1	576	tags=47%, list=29%, signal=65%	P8vsREST
GO_SYNAPSE	GO_SYNAPSE		96	0.1071711	1.1858453	0.24898785	0.48231268	1	1230	tags=72%, list=62%, signal=178%	P8vsREST
GO_ACTIN_CYTOSKELETON	GO_ACTIN_CYTOSKELETON		115	0.0993967	1.1818602	0.2219917	0.4811621	1	784	tags=49%, list=39%, signal=76%	P8vsREST
GO_SARCOLEMMA	GO_SARCOLEMMA		20	0.22267206	1.1805577	0.25896415	0.4757029	1	557	tags=50%, list=28%, signal=69%	P8vsREST
GO_PLASMA_MEMBRANE_RAFT	GO_PLASMA_MEMBRANE_RAFT		22	0.19973288	1.1313615	0.27878788	0.55194306	1	1510	tags=95%, list=76%, signal=388%	P8vsREST
GO_PLASMA_MEMBRANE_REGION	GO_PLASMA_MEMBRANE_REGION		113	0.09296032	1.129112	0.28105906	0.54758936	1	1555	tags=87%, list=78%, signal=370%	P8vsREST
GO_INTRACELLULAR_VESICLE	GO_INTRACELLULAR_VESICLE		268	0.06352784	1.122302	0.29006085	0.5513174	1	634	tags=37%, list=32%, signal=47%	P8vsREST
GO_SUPRAMOLECULAR_FIBER	GO_SUPRAMOLECULAR_FIBER		126	0.087352544	1.115242	0.32051283	0.5559503	1	1198	tags=68%, list=60%, signal=160%	P8vsREST
GO_ACTIN_BASED_CELL_PROJECTION	GO_ACTIN_BASED_CELL_PROJECTION		34	0.16282907	1.1150789	0.31697342	0.54817677	1	1382	tags=85%, list=69%, signal=273%	P8vsREST
GO_SPINDLE	GO_SPINDLE		55	0.13022341	1.1094654	0.3131313	0.5502487	1	1089	tags=67%, list=55%, signal=144%	P8vsREST
GO_BASEMENT_MEMBRANE	GO_BASEMENT_MEMBRANE		22	0.19871973	1.0982215	0.32258064	0.56297535	1	514	tags=45%, list=26%, signal=61%	P8vsREST
GO_EXOCYTIC_VESICLE	GO_EXOCYTIC_VESICLE		16	0.23143938	1.096705	0.34962407	0.5579246	1	414	tags=44%, list=21%, signal=55%	P8vsREST
GO_BASOLATERAL_PLASMA_MEMBRANE	GO_BASOLATERAL_PLASMA_MEMBRANE		28	0.1738531	1.0921059	0.32700422	0.55834454	1	441	tags=39%, list=22%, signal=50%	P8vsREST
GO_NUCLEAR_CHROMOSOME	GO_NUCLEAR_CHROMOSOME		69	0.115295224	1.0878155	0.34773663	0.5583542	1	905	tags=57%, list=45%, signal=100%	P8vsREST
GO_NEURON_PROJECTION	GO_NEURON_PROJECTION		142	0.08094414	1.0810716	0.31683168	0.56276375	1	1114	tags=63%, list=56%, signal=133%	P8vsREST
GO_INTERMEDIATE_FILAMENT_CYTOSKELETON	GO_INTERMEDIATE_FILAMENT_CYTOSKELETON		23	0.1903744	1.0775735	0.3493976	0.5616921	1	578	tags=48%, list=29%, signal=67%	P8vsREST
GO_SECRETORY_GRANULE_LUMEN	GO_SECRETORY_GRANULE_LUMEN		19	0.20403057	1.0637347	0.3529412	0.5793092	1	331	tags=37%, list=17%, signal=44%	P8vsREST
GO_SOMATODENDRITIC_COMPARTMENT	GO_SOMATODENDRITIC_COMPARTMENT		96	0.092785135	1.0529732	0.3574297	0.5905142	1	1091	tags=64%, list=55%, signal=133%	P8vsREST
GO_APICAL_PLASMA_MEMBRANE	GO_APICAL_PLASMA_MEMBRANE		37	0.14668268	1.0272343	0.398374	0.6298153	1	359	tags=32%, list=18%, signal=39%	P8vsREST
GO_CELL_PROJECTION_MEMBRANE	GO_CELL_PROJECTION_MEMBRANE		42	0.13659407	1.0271995	0.40236688	0.62202436	1	1538	tags=90%, list=77%, signal=386%	P8vsREST
GO_EXCITATORY_SYNAPSE	GO_EXCITATORY_SYNAPSE		28	0.16158542	1.015082	0.4262295	0.6369354	1	1178	tags=75%, list=59%, signal=180%	P8vsREST
GO_RIBONUCLEOPROTEIN_GRANULE	GO_RIBONUCLEOPROTEIN_GRANULE		64	0.10866329	1.014806	0.41683367	0.6296791	1	943	tags=58%, list=47%, signal=106%	P8vsREST
GO_NUCLEAR_MATRIX	GO_NUCLEAR_MATRIX		18	0.19655095	1.0091455	0.436	0.6322113	1	830	tags=61%, list=42%, signal=104%	P8vsREST
GO_APICAL_JUNCTION_COMPLEX	GO_APICAL_JUNCTION_COMPLEX		17	0.20230062	1.00745	0.45297503	0.627945	1	1125	tags=76%, list=56%, signal=174%	P8vsREST
GO_NEURON_PROJECTION_TERMINUS	GO_NEURON_PROJECTION_TERMINUS		16	0.20126261	0.9638927	0.4918033	0.7006864	1	848	tags=63%, list=42%, signal=108%	P8vsREST
GO_LYSOSOMAL_LUMEN	GO_LYSOSOMAL_LUMEN		20	0.18036437	0.9633938	0.47389558	0.69337994	1	1439	tags=90%, list=72%, signal=319%	P8vsREST
GO_CELL_CELL_JUNCTION	GO_CELL_CELL_JUNCTION		65	0.10149384	0.95317894	0.5010142	0.7055122	1	540	tags=37%, list=27%, signal=49%	P8vsREST
GO_MEMBRANE_MICRODOMAIN	GO_MEMBRANE_MICRODOMAIN		62	0.105714366	0.9505229	0.5109344	0.7020288	1	1533	tags=87%, list=77%, signal=364%	P8vsREST
GO_CHROMOSOME	GO_CHROMOSOME		124	0.074941374	0.9503054	0.51209676	0.6946685	1	905	tags=52%, list=45%, signal=90%	P8vsREST
GO_EXTRINSIC_COMPONENT_OF_MEMBRANE	GO_EXTRINSIC_COMPONENT_OF_MEMBRANE		51	0.11113463	0.9382895	0.512987	0.70976096	1	683	tags=45%, list=34%, signal=67%	P8vsREST
GO_LAMELLIPODIUM	GO_LAMELLIPODIUM		41	0.12002992	0.91800016	0.55757576	0.7389959	1	738	tags=49%, list=37%, signal=76%	P8vsREST
GO_SPINDLE_POLE	GO_SPINDLE_POLE		22	0.15856129	0.89144903	0.5711297	0.78087604	1	684	tags=50%, list=34%, signal=75%	P8vsREST
GO_EXTRINSIC_COMPONENT_OF_PLASMA_MEMBRANE	GO_EXTRINSIC_COMPONENT_OF_PLASMA_MEMBRANE		30	0.1379451	0.8875982	0.58349705	0.7797245	1	1125	tags=70%, list=56%, signal=158%	P8vsREST
GO_MICROTUBULE	GO_MICROTUBULE		87	0.08465644	0.8872642	0.5684411	0.77208036	1	1191	tags=68%, list=60%, signal=161%	P8vsREST
GO_APICAL_PART_OF_CELL	GO_APICAL_PART_OF_CELL		47	0.109057546	0.8765216	0.5907173	0.78323704	1	381	tags=30%, list=19%, signal=36%	P8vsREST
GO_UBIQUITIN_LIGASE_COMPLEX	GO_UBIQUITIN_LIGASE_COMPLEX		15	0.18472154	0.8764139	0.5833333	0.77524906	1	1496	tags=93%, list=75%, signal=370%	P8vsREST
GO_ACTOMYOSIN	GO_ACTOMYOSIN		22	0.15266648	0.85630816	0.6369048	0.8037431	1	1240	tags=77%, list=62%, signal=202%	P8vsREST
GO_NUCLEAR_PERIPHERY	GO_NUCLEAR_PERIPHERY		25	0.1454896	0.85478413	0.63241106	0.7983621	1	830	tags=56%, list=42%, signal=95%	P8vsREST
GO_CYTOPLASMIC_SIDE_OF_MEMBRANE	GO_CYTOPLASMIC_SIDE_OF_MEMBRANE		30	0.13184132	0.8518096	0.64040405	0.7953466	1	139	tags=20%, list=7%, signal=21%	P8vsREST
GO_POSTSYNAPSE	GO_POSTSYNAPSE		49	0.10579333	0.83496934	0.6789366	0.81646645	1	1178	tags=69%, list=59%, signal=165%	P8vsREST
GO_CELL_CELL_CONTACT_ZONE	GO_CELL_CELL_CONTACT_ZONE		17	0.16728592	0.8335522	0.63617885	0.8107787	1	255	tags=29%, list=13%, signal=33%	P8vsREST
GO_MICROBODY_LUMEN	GO_MICROBODY_LUMEN		17	0.16345154	0.796137	0.6910891	0.86580074	1	380	tags=35%, list=19%, signal=43%	P8vsREST
GO_ACTIN_FILAMENT	GO_ACTIN_FILAMENT		27	0.1260275	0.7939098	0.6976744	0.8614158	1	1599	tags=93%, list=80%, signal=459%	P8vsREST
GO_PROTEASOME_COMPLEX	GO_PROTEASOME_COMPLEX		42	0.104742415	0.7897216	0.7172557	0.8600036	1	127	tags=17%, list=6%, signal=17%	P8vsREST
GO_CYTOPLASMIC_STRESS_GRANULE	GO_CYTOPLASMIC_STRESS_GRANULE		18	0.15447703	0.7879853	0.74081236	0.85477215	1	137	tags=22%, list=7%, signal=24%	P8vsREST
GO_CILIUM	GO_CILIUM		42	0.10018522	0.7753746	0.742915	0.8673239	1	326	tags=26%, list=16%, signal=31%	P8vsREST
GO_RUFFLE	GO_RUFFLE		47	0.09616495	0.76985955	0.7436893	0.86741096	1	576	tags=38%, list=29%, signal=53%	P8vsREST
GO_LEADING_EDGE_MEMBRANE	GO_LEADING_EDGE_MEMBRANE		27	0.122077376	0.7497102	0.757085	0.88996214	1	1385	tags=81%, list=69%, signal=263%	P8vsREST
GO_MICROTUBULE_ORGANIZING_CENTER	GO_MICROTUBULE_ORGANIZING_CENTER		108	0.06332392	0.74958307	0.790566	0.8820297	1	1321	tags=72%, list=66%, signal=202%	P8vsREST
GO_DENDRITE	GO_DENDRITE		69	0.07694622	0.71725434	0.8064516	0.9210857	1	140	tags=14%, list=7%, signal=15%	P8vsREST
GO_ENDOPLASMIC_RETICULUM_LUMEN	GO_ENDOPLASMIC_RETICULUM_LUMEN		52	0.084837	0.7049305	0.853229	0.9290222	1	525	tags=35%, list=26%, signal=46%	P8vsREST
GO_CILIARY_PART	GO_CILIARY_PART		25	0.120811775	0.6992005	0.8433735	0.9286272	1	1198	tags=72%, list=60%, signal=178%	P8vsREST
GO_CELL_LEADING_EDGE	GO_CELL_LEADING_EDGE		88	0.06544218	0.6984549	0.86307055	0.9213064	1	668	tags=40%, list=33%, signal=57%	P8vsREST
GO_MICROTUBULE_ORGANIZING_CENTER_PART	GO_MICROTUBULE_ORGANIZING_CENTER_PART		21	0.12388186	0.6973832	0.84647304	0.91450703	1	1085	tags=67%, list=54%, signal=145%	P8vsREST
GO_LATE_ENDOSOME_MEMBRANE	GO_LATE_ENDOSOME_MEMBRANE		22	0.12351478	0.6950179	0.87007874	0.9095626	1	481	tags=36%, list=24%, signal=47%	P8vsREST
GO_AXON	GO_AXON		54	0.077487886	0.6814003	0.8539554	0.9182502	1	366	tags=26%, list=18%, signal=31%	P8vsREST
GO_AXON_PART	GO_AXON_PART		25	0.111618474	0.6660987	0.86692756	0.9277957	1	1775	tags=100%, list=89%, signal=892%	P8vsREST
GO_RUFFLE_MEMBRANE	GO_RUFFLE_MEMBRANE		21	0.11635926	0.659374	0.8882235	0.9269855	1	1385	tags=81%, list=69%, signal=262%	P8vsREST
GO_EXTRINSIC_COMPONENT_OF_CYTOPLASMIC_SIDE_OF_PLASMA_MEMBRANE	GO_EXTRINSIC_COMPONENT_OF_CYTOPLASMIC_SIDE_OF_PLASMA_MEMBRANE		16	0.13598485	0.6419464	0.8783784	0.93743837	1	104	tags=19%, list=5%, signal=20%	P8vsREST
GO_PERINUCLEAR_REGION_OF_CYTOPLASM	GO_PERINUCLEAR_REGION_OF_CYTOPLASM		128	0.05003681	0.6390161	0.8976378	0.93249273	1	1231	tags=66%, list=62%, signal=162%	P8vsREST
GO_VACUOLAR_LUMEN	GO_VACUOLAR_LUMEN		28	0.10278752	0.63885176	0.913215	0.92495257	1	1365	tags=79%, list=68%, signal=245%	P8vsREST
GO_MIDBODY	GO_MIDBODY		35	0.091673315	0.6312943	0.91858035	0.9241179	1	1359	tags=77%, list=68%, signal=237%	P8vsREST
GO_CELL_PROJECTION_PART	GO_CELL_PROJECTION_PART		122	0.04550622	0.571436	0.9659319	0.9604553	1	879	tags=48%, list=44%, signal=81%	P8vsREST
GO_RIBONUCLEOPROTEIN_COMPLEX	GO_RIBONUCLEOPROTEIN_COMPLEX	Details ...	302	-0.25788328	-4.799961	0	0	0	886	tags=66%, list=44%, signal=101%	P5vsPERO
GO_CYTOSOLIC_PART	GO_CYTOSOLIC_PART	Details ...	112	-0.37410906	-4.519543	0	0	0	811	tags=76%, list=41%, signal=121%	P5vsPERO
GO_NUCLEOLUS	GO_NUCLEOLUS	Details ...	185	-0.27461904	-4.173366	0	0	0	766	tags=63%, list=38%, signal=93%	P5vsPERO
GO_CYTOSOLIC_RIBOSOME	GO_CYTOSOLIC_RIBOSOME	Details ...	85	-0.34140423	-3.6696842	0	0	0	781	tags=72%, list=39%, signal=113%	P5vsPERO
GO_CYTOSOLIC_LARGE_RIBOSOMAL_SUBUNIT	GO_CYTOSOLIC_LARGE_RIBOSOMAL_SUBUNIT	Details ...	47	-0.4495923	-3.6255593	0	0	0	781	tags=83%, list=39%, signal=133%	P5vsPERO
GO_SPLICEOSOMAL_COMPLEX	GO_SPLICEOSOMAL_COMPLEX	Details ...	50	-0.3379034	-2.8491688	0	0	0	1060	tags=86%, list=53%, signal=179%	P5vsPERO
GO_CYTOSKELETON	GO_CYTOSKELETON	Details ...	338	-0.1460482	-2.8415163	0	0	0	810	tags=53%, list=41%, signal=74%	P5vsPERO
GO_CHROMOSOMAL_REGION	GO_CHROMOSOMAL_REGION	Details ...	60	-0.31501374	-2.8021677	0	0	0	1121	tags=87%, list=56%, signal=192%	P5vsPERO
GO_NUCLEAR_BODY	GO_NUCLEAR_BODY	Details ...	58	-0.31562936	-2.7421296	0	0	0	1110	tags=86%, list=56%, signal=189%	P5vsPERO
GO_RIBOSOMAL_SUBUNIT	GO_RIBOSOMAL_SUBUNIT	Details ...	109	-0.22970785	-2.738802	0	0	0	886	tags=66%, list=44%, signal=112%	P5vsPERO
GO_PROTEASOME_ACCESSORY_COMPLEX	GO_PROTEASOME_ACCESSORY_COMPLEX	Details ...	19	-0.49870884	-2.703453	0	0	0	906	tags=95%, list=45%, signal=172%	P5vsPERO
GO_CYTOSKELETAL_PART	GO_CYTOSKELETAL_PART	Details ...	256	-0.154912	-2.6756637	0	0	0	862	tags=57%, list=43%, signal=87%	P5vsPERO
GO_LARGE_RIBOSOMAL_SUBUNIT	GO_LARGE_RIBOSOMAL_SUBUNIT	Details ...	64	-0.27351838	-2.521785	0	9.63E-04	0.012	876	tags=70%, list=44%, signal=121%	P5vsPERO
GO_RIBOSOME	GO_RIBOSOME	Details ...	137	-0.18639249	-2.488639	0	0.001111372	0.015	1126	tags=74%, list=56%, signal=158%	P5vsPERO
GO_NUCLEOPLASM_PART	GO_NUCLEOPLASM_PART	Details ...	77	-0.24821503	-2.4768646	0	0.001108268	0.016	1080	tags=78%, list=54%, signal=163%	P5vsPERO
GO_CHROMOSOME	GO_CHROMOSOME	Details ...	124	-0.19296254	-2.473343	0	0.001103754	0.017	1008	tags=69%, list=51%, signal=130%	P5vsPERO
GO_RIBONUCLEOPROTEIN_GRANULE	GO_RIBONUCLEOPROTEIN_GRANULE	Details ...	64	-0.2604167	-2.4320502	0	0.001795025	0.03	1182	tags=84%, list=59%, signal=200%	P5vsPERO
GO_MICROTUBULE_CYTOSKELETON	GO_MICROTUBULE_CYTOSKELETON	Details ...	188	-0.15432593	-2.411697	0	0.00192265	0.034	858	tags=57%, list=43%, signal=90%	P5vsPERO
GO_PROTEASOME_COMPLEX	GO_PROTEASOME_COMPLEX	Details ...	42	-0.3151289	-2.4092262	0	0.001821458	0.034	906	tags=76%, list=45%, signal=137%	P5vsPERO
GO_CATALYTIC_STEP_2_SPLICEOSOME	GO_CATALYTIC_STEP_2_SPLICEOSOME	Details ...	35	-0.3324106	-2.293029	0	0.004369755	0.082	1060	tags=86%, list=53%, signal=180%	P5vsPERO
GO_PRERIBOSOME	GO_PRERIBOSOME		17	-0.44648218	-2.2525103	0	0.005298203	0.106	996	tags=94%, list=50%, signal=186%	P5vsPERO
GO_CHROMOSOME_CENTROMERIC_REGION	GO_CHROMOSOME_CENTROMERIC_REGION		29	-0.36121872	-2.2438283	0.001930502	0.005689337	0.12	1080	tags=90%, list=54%, signal=193%	P5vsPERO
GO_SPINDLE	GO_SPINDLE		55	-0.26035315	-2.229526	0	0.005826626	0.127	911	tags=71%, list=46%, signal=127%	P5vsPERO
GO_NUCLEAR_PORE	GO_NUCLEAR_PORE		20	-0.41437247	-2.2202175	0	0.005955521	0.135	779	tags=80%, list=39%, signal=130%	P5vsPERO
GO_NUCLEAR_SPECK	GO_NUCLEAR_SPECK		31	-0.3355988	-2.205115	0	0.006621096	0.153	1080	tags=87%, list=54%, signal=187%	P5vsPERO
GO_KINETOCHORE	GO_KINETOCHORE		20	-0.41356277	-2.187573	0	0.007236123	0.171	1080	tags=95%, list=54%, signal=205%	P5vsPERO
GO_CYTOSOLIC_SMALL_RIBOSOMAL_SUBUNIT	GO_CYTOSOLIC_SMALL_RIBOSOMAL_SUBUNIT		35	-0.2997742	-2.1386578	0.002118644	0.009475625	0.224	1124	tags=86%, list=56%, signal=193%	P5vsPERO
GO_COATED_MEMBRANE	GO_COATED_MEMBRANE		31	-0.3256505	-2.11785	0.003968254	0.011018168	0.263	842	tags=74%, list=42%, signal=126%	P5vsPERO
GO_CELL_PROJECTION_PART	GO_CELL_PROJECTION_PART		122	-0.1670749	-2.1141255	0	0.010810091	0.268	1144	tags=73%, list=57%, signal=160%	P5vsPERO
GO_ACTIN_FILAMENT_BUNDLE	GO_ACTIN_FILAMENT_BUNDLE		20	-0.39686236	-2.1133947	0.00204499	0.010512907	0.27	614	tags=70%, list=31%, signal=100%	P5vsPERO
GO_CENTROSOME	GO_CENTROSOME		87	-0.19280724	-2.0624313	0.004032258	0.014851108	0.374	803	tags=59%, list=40%, signal=94%	P5vsPERO
GO_ACTOMYOSIN	GO_ACTOMYOSIN		22	-0.36013633	-2.0303488	0.006451613	0.017360492	0.425	651	tags=68%, list=33%, signal=100%	P5vsPERO
GO_VESICLE_COAT	GO_VESICLE_COAT		24	-0.34102434	-2.006838	0.010060363	0.019284388	0.47	1075	tags=88%, list=54%, signal=187%	P5vsPERO
GO_MICROTUBULE	GO_MICROTUBULE		87	-0.18430546	-2.0051672	0.006072875	0.018863088	0.471	911	tags=63%, list=46%, signal=111%	P5vsPERO
GO_CYTOPLASMIC_MRNA_PROCESSING_BODY	GO_CYTOPLASMIC_MRNA_PROCESSING_BODY		26	-0.3311597	-2.0001907	0.006122449	0.018843407	0.48	884	tags=77%, list=44%, signal=136%	P5vsPERO
GO_TRANSLATION_PREINITIATION_COMPLEX	GO_TRANSLATION_PREINITIATION_COMPLEX		15	-0.41898033	-1.9850992	0.001992032	0.02008951	0.514	1167	tags=100%, list=58%, signal=239%	P5vsPERO
GO_MICROTUBULE_ORGANIZING_CENTER	GO_MICROTUBULE_ORGANIZING_CENTER		108	-0.16254708	-1.9583806	0.003913894	0.022499911	0.561	803	tags=56%, list=40%, signal=88%	P5vsPERO
GO_CHROMOSOME_TELOMERIC_REGION	GO_CHROMOSOME_TELOMERIC_REGION		33	-0.27766716	-1.9101291	0.00591716	0.028788373	0.659	1210	tags=88%, list=61%, signal=219%	P5vsPERO
GO_SMALL_RIBOSOMAL_SUBUNIT	GO_SMALL_RIBOSOMAL_SUBUNIT		45	-0.24284984	-1.909765	0	0.02805021	0.659	1124	tags=80%, list=56%, signal=179%	P5vsPERO
GO_SUPRAMOLECULAR_FIBER	GO_SUPRAMOLECULAR_FIBER		126	-0.14871402	-1.8961926	0.009746589	0.029311249	0.684	911	tags=60%, list=46%, signal=103%	P5vsPERO
GO_CYTOPLASMIC_STRESS_GRANULE	GO_CYTOPLASMIC_STRESS_GRANULE		18	-0.35597125	-1.8185745	0.018218623	0.04146099	0.814	1182	tags=94%, list=59%, signal=229%	P5vsPERO
GO_SPINDLE_POLE	GO_SPINDLE_POLE		22	-0.3126094	-1.7541617	0.02736842	0.056328773	0.904	1017	tags=82%, list=51%, signal=165%	P5vsPERO
GO_CELL_BODY	GO_CELL_BODY		85	-0.1636716	-1.7381473	0.022088353	0.06017052	0.924	651	tags=48%, list=33%, signal=69%	P5vsPERO
GO_BLOOD_MICROPARTICLE	GO_BLOOD_MICROPARTICLE		38	-0.24310522	-1.7358515	0.00990099	0.05939161	0.925	1521	tags=100%, list=76%, signal=412%	P5vsPERO
GO_CELL_LEADING_EDGE	GO_CELL_LEADING_EDGE		88	-0.15744708	-1.721259	0.028629856	0.062325813	0.937	812	tags=56%, list=41%, signal=90%	P5vsPERO
GO_ACTIN_CYTOSKELETON	GO_ACTIN_CYTOSKELETON		115	-0.13975915	-1.7159859	0.0331384	0.0626501	0.94	901	tags=58%, list=45%, signal=100%	P5vsPERO
GO_CELL_PROJECTION	GO_CELL_PROJECTION		256	-0.099595904	-1.715922	0.020449897	0.061317123	0.94	1083	tags=63%, list=54%, signal=120%	P5vsPERO
GO_BRUSH_BORDER	GO_BRUSH_BORDER		26	-0.27418977	-1.6656814	0.019723866	0.07744987	0.972	1073	tags=81%, list=54%, signal=172%	P5vsPERO
GO_SMALL_NUCLEAR_RIBONUCLEOPROTEIN_COMPLEX	GO_SMALL_NUCLEAR_RIBONUCLEOPROTEIN_COMPLEX		18	-0.32721043	-1.6545419	0.032	0.080175154	0.981	1128	tags=89%, list=57%, signal=203%	P5vsPERO
GO_POLYSOME	GO_POLYSOME		21	-0.2990235	-1.6382971	0.03976143	0.085080594	0.984	551	tags=57%, list=28%, signal=78%	P5vsPERO
GO_NUCLEAR_CHROMOSOME_TELOMERIC_REGION	GO_NUCLEAR_CHROMOSOME_TELOMERIC_REGION		29	-0.26013708	-1.6218123	0.05263158	0.09024875	0.989	1210	tags=86%, list=61%, signal=216%	P5vsPERO
GO_GOLGI_ASSOCIATED_VESICLE_MEMBRANE	GO_GOLGI_ASSOCIATED_VESICLE_MEMBRANE		16	-0.33257577	-1.6077834	0.042226486	0.09486692	0.991	1089	tags=88%, list=55%, signal=191%	P5vsPERO
GO_ANCHORING_JUNCTION	GO_ANCHORING_JUNCTION		215	-0.09708684	-1.5982726	0.03601695	0.09762297	0.993	905	tags=54%, list=45%, signal=88%	P5vsPERO
GO_REPLICATION_FORK	GO_REPLICATION_FORK		15	-0.3351506	-1.5714201	0.038910504	0.10874057	0.999	1200	tags=93%, list=60%, signal=232%	P5vsPERO
GO_CELL_SUBSTRATE_JUNCTION	GO_CELL_SUBSTRATE_JUNCTION		198	-0.10062244	-1.5488781	0.053045187	0.11805079	0.999	808	tags=49%, list=40%, signal=75%	P5vsPERO
GO_CLUSTER_OF_ACTIN_BASED_CELL_PROJECTIONS	GO_CLUSTER_OF_ACTIN_BASED_CELL_PROJECTIONS		30	-0.23309596	-1.530732	0.04660194	0.12510537	0.999	1073	tags=77%, list=54%, signal=163%	P5vsPERO
GO_CONTRACTILE_FIBER	GO_CONTRACTILE_FIBER		45	-0.19394045	-1.5226501	0.05511811	0.12746473	1	1042	tags=71%, list=52%, signal=145%	P5vsPERO
GO_CLATHRIN_COATED_VESICLE_MEMBRANE	GO_CLATHRIN_COATED_VESICLE_MEMBRANE		20	-0.28582996	-1.5117244	0.075	0.13158086	1	1033	tags=80%, list=52%, signal=164%	P5vsPERO
GO_I_BAND	GO_I_BAND		20	-0.2812753	-1.486833	0.08494209	0.1446063	1	1042	tags=80%, list=52%, signal=166%	P5vsPERO
GO_INCLUSION_BODY	GO_INCLUSION_BODY		17	-0.29465267	-1.4817322	0.07722772	0.14549561	1	592	tags=59%, list=30%, signal=83%	P5vsPERO
GO_CELL_PROJECTION_MEMBRANE	GO_CELL_PROJECTION_MEMBRANE		42	-0.19254763	-1.476111	0.092885375	0.14633247	1	1098	tags=74%, list=55%, signal=161%	P5vsPERO
GO_MITOTIC_SPINDLE	GO_MITOTIC_SPINDLE		15	-0.307858	-1.443873	0.08634538	0.16506274	1	1121	tags=87%, list=56%, signal=196%	P5vsPERO
GO_CLATHRIN_COAT	GO_CLATHRIN_COAT		16	-0.29785356	-1.4432557	0.09572301	0.16280761	1	1033	tags=81%, list=52%, signal=167%	P5vsPERO
GO_LYSOSOMAL_LUMEN	GO_LYSOSOMAL_LUMEN		20	-0.26609313	-1.4014753	0.10784314	0.19077744	1	1072	tags=80%, list=54%, signal=171%	P5vsPERO
GO_NUCLEAR_CHROMOSOME	GO_NUCLEAR_CHROMOSOME		69	-0.14335568	-1.3701926	0.123732254	0.21351194	1	824	tags=55%, list=41%, signal=91%	P5vsPERO
GO_CELL_JUNCTION	GO_CELL_JUNCTION		264	-0.07644865	-1.3433352	0.1262525	0.23602235	1	980	tags=56%, list=49%, signal=95%	P5vsPERO
GO_CONDENSED_CHROMOSOME	GO_CONDENSED_CHROMOSOME		31	-0.20453091	-1.3312414	0.14257812	0.24425301	1	1080	tags=74%, list=54%, signal=159%	P5vsPERO
GO_AXON	GO_AXON		54	-0.1528207	-1.302335	0.15339805	0.26754373	1	924	tags=61%, list=46%, signal=111%	P5vsPERO
GO_CELL_CORTEX_PART	GO_CELL_CORTEX_PART		32	-0.19074595	-1.2839435	0.17177914	0.28209567	1	1061	tags=72%, list=53%, signal=151%	P5vsPERO
GO_BASOLATERAL_PLASMA_MEMBRANE	GO_BASOLATERAL_PLASMA_MEMBRANE		28	-0.20056619	-1.2718168	0.17234848	0.29146692	1	1531	tags=96%, list=77%, signal=408%	P5vsPERO
GO_COATED_VESICLE_MEMBRANE	GO_COATED_VESICLE_MEMBRANE		46	-0.16129318	-1.2713203	0.18110237	0.28782734	1	1075	tags=70%, list=54%, signal=147%	P5vsPERO
GO_ACTIN_FILAMENT	GO_ACTIN_FILAMENT		27	-0.2025469	-1.2516301	0.19103314	0.30579767	1	785	tags=59%, list=39%, signal=96%	P5vsPERO
GO_CORTICAL_CYTOSKELETON	GO_CORTICAL_CYTOSKELETON		26	-0.20234284	-1.2453228	0.17760618	0.30837494	1	1061	tags=73%, list=53%, signal=154%	P5vsPERO
GO_TRANSFERASE_COMPLEX_TRANSFERRING_PHOSPHORUS_CONTAINING_GROUPS	GO_TRANSFERASE_COMPLEX_TRANSFERRING_PHOSPHORUS_CONTAINING_GROUPS		21	-0.22107293	-1.2293991	0.21108742	0.32309213	1	800	tags=62%, list=40%, signal=102%	P5vsPERO
GO_CYTOPLASMIC_REGION	GO_CYTOPLASMIC_REGION		64	-0.1293349	-1.1944996	0.22424242	0.360722	1	1061	tags=66%, list=53%, signal=136%	P5vsPERO
GO_CLATHRIN_COATED_ENDOCYTIC_VESICLE	GO_CLATHRIN_COATED_ENDOCYTIC_VESICLE		16	-0.25000003	-1.1833857	0.24193548	0.3704043	1	1003	tags=75%, list=50%, signal=150%	P5vsPERO
GO_AXON_PART	GO_AXON_PART		25	-0.20121765	-1.1818862	0.24285714	0.3674116	1	802	tags=60%, list=40%, signal=99%	P5vsPERO
GO_PERINUCLEAR_REGION_OF_CYTOPLASM	GO_PERINUCLEAR_REGION_OF_CYTOPLASM		128	-0.091073334	-1.1744043	0.242	0.37221953	1	1515	tags=84%, list=76%, signal=328%	P5vsPERO
GO_NUCLEAR_PERIPHERY	GO_NUCLEAR_PERIPHERY		25	-0.20290208	-1.1716981	0.2454361	0.37082595	1	639	tags=52%, list=32%, signal=76%	P5vsPERO
GO_CELL_CORTEX	GO_CELL_CORTEX		56	-0.1333947	-1.1661621	0.256	0.3731961	1	1061	tags=66%, list=53%, signal=137%	P5vsPERO
GO_LATE_ENDOSOME_MEMBRANE	GO_LATE_ENDOSOME_MEMBRANE		22	-0.2059501	-1.1637052	0.24385247	0.37140957	1	1409	tags=91%, list=71%, signal=306%	P5vsPERO
GO_ACTIN_BASED_CELL_PROJECTION	GO_ACTIN_BASED_CELL_PROJECTION		34	-0.15899141	-1.132881	0.306163	0.40767086	1	1098	tags=71%, list=55%, signal=154%	P5vsPERO
GO_CILIARY_PART	GO_CILIARY_PART		25	-0.18973109	-1.1261605	0.27645788	0.41174573	1	1144	tags=76%, list=57%, signal=176%	P5vsPERO
GO_LAMELLIPODIUM	GO_LAMELLIPODIUM		41	-0.14681557	-1.111153	0.3095723	0.42782697	1	785	tags=54%, list=39%, signal=87%	P5vsPERO
GO_SOMATODENDRITIC_COMPARTMENT	GO_SOMATODENDRITIC_COMPARTMENT		96	-0.093135945	-1.0707825	0.3469388	0.4800806	1	1425	tags=80%, list=71%, signal=267%	P5vsPERO
GO_SITE_OF_POLARIZED_GROWTH	GO_SITE_OF_POLARIZED_GROWTH		29	-0.16128182	-1.0519706	0.38353413	0.50249994	1	785	tags=55%, list=39%, signal=90%	P5vsPERO
GO_NEURON_PART	GO_NEURON_PART		179	-0.070405826	-1.0503862	0.35856575	0.49909315	1	1568	tags=85%, list=79%, signal=360%	P5vsPERO
GO_CILIUM	GO_CILIUM		42	-0.13778816	-1.0434382	0.36738703	0.503793	1	1205	tags=74%, list=60%, signal=182%	P5vsPERO
GO_MICROTUBULE_ASSOCIATED_COMPLEX	GO_MICROTUBULE_ASSOCIATED_COMPLEX		28	-0.16586812	-1.0398792	0.3863179	0.5033134	1	530	tags=43%, list=27%, signal=58%	P5vsPERO
GO_NEURON_PROJECTION	GO_NEURON_PROJECTION		142	-0.07568712	-1.0306385	0.3821138	0.5119312	1	690	tags=42%, list=35%, signal=59%	P5vsPERO
GO_PLASMA_MEMBRANE_RAFT	GO_PLASMA_MEMBRANE_RAFT		22	-0.1860551	-1.0273591	0.38003838	0.5110556	1	1539	tags=95%, list=77%, signal=412%	P5vsPERO
GO_MICROTUBULE_ORGANIZING_CENTER_PART	GO_MICROTUBULE_ORGANIZING_CENTER_PART		21	-0.19264616	-1.025535	0.41535434	0.5082508	1	571	tags=48%, list=29%, signal=66%	P5vsPERO
GO_NUCLEAR_MATRIX	GO_NUCLEAR_MATRIX		18	-0.1977306	-1.0182656	0.41516966	0.51330507	1	1495	tags=94%, list=75%, signal=373%	P5vsPERO
GO_UBIQUITIN_LIGASE_COMPLEX	GO_UBIQUITIN_LIGASE_COMPLEX		15	-0.2077402	-0.98243684	0.4618474	0.56297284	1	654	tags=53%, list=33%, signal=79%	P5vsPERO
GO_PROTEASOME_CORE_COMPLEX	GO_PROTEASOME_CORE_COMPLEX		15	-0.2054518	-0.9550458	0.48080808	0.5994006	1	1590	tags=100%, list=80%, signal=488%	P5vsPERO
GO_VACUOLAR_LUMEN	GO_VACUOLAR_LUMEN		28	-0.14568813	-0.9300775	0.50718683	0.6335472	1	1140	tags=71%, list=57%, signal=164%	P5vsPERO
GO_TRANSCRIPTION_FACTOR_COMPLEX	GO_TRANSCRIPTION_FACTOR_COMPLEX		19	-0.17581129	-0.9115872	0.54223967	0.65717393	1	809	tags=58%, list=41%, signal=96%	P5vsPERO
GO_TRANSFERASE_COMPLEX	GO_TRANSFERASE_COMPLEX		84	-0.08599817	-0.91112983	0.5540541	0.65116554	1	193	tags=18%, list=10%, signal=19%	P5vsPERO
GO_CHROMATIN	GO_CHROMATIN		52	-0.109567896	-0.89917266	0.5826923	0.6639523	1	1784	tags=100%, list=89%, signal=917%	P5vsPERO
GO_PLASMA_MEMBRANE_REGION	GO_PLASMA_MEMBRANE_REGION		113	-0.076318614	-0.8985742	0.5917969	0.6583651	1	1606	tags=88%, list=80%, signal=423%	P5vsPERO
GO_RUFFLE	GO_RUFFLE		47	-0.10863183	-0.874098	0.6369048	0.69110775	1	1488	tags=85%, list=75%, signal=327%	P5vsPERO
GO_LYTIC_VACUOLE	GO_LYTIC_VACUOLE		95	-0.07765994	-0.86648124	0.61	0.69690216	1	1114	tags=63%, list=56%, signal=136%	P5vsPERO
GO_MICROBODY_LUMEN	GO_MICROBODY_LUMEN		17	-0.17867015	-0.8629204	0.61904764	0.6954823	1	1526	tags=94%, list=76%, signal=396%	P5vsPERO
GO_NEURON_PROJECTION_TERMINUS	GO_NEURON_PROJECTION_TERMINUS		16	-0.1709596	-0.8116085	0.69033533	0.7704848	1	1409	tags=88%, list=71%, signal=295%	P5vsPERO
GO_COATED_PIT	GO_COATED_PIT		20	-0.15253037	-0.81090397	0.6792079	0.76433647	1	1496	tags=90%, list=75%, signal=356%	P5vsPERO
GO_POSTSYNAPSE	GO_POSTSYNAPSE		49	-0.09662169	-0.79437387	0.7387755	0.78255117	1	1483	tags=84%, list=74%, signal=318%	P5vsPERO
GO_EXCITATORY_SYNAPSE	GO_EXCITATORY_SYNAPSE		28	-0.12659697	-0.79128027	0.73477405	0.78001875	1	1534	tags=89%, list=77%, signal=380%	P5vsPERO
GO_LYTIC_VACUOLE_MEMBRANE	GO_LYTIC_VACUOLE_MEMBRANE		58	-0.08567312	-0.7531056	0.7832031	0.82917416	1	1418	tags=79%, list=71%, signal=266%	P5vsPERO
GO_CLATHRIN_COATED_VESICLE	GO_CLATHRIN_COATED_VESICLE		34	-0.10907237	-0.74411464	0.7838384	0.8341119	1	1783	tags=100%, list=89%, signal=921%	P5vsPERO
GO_COATED_VESICLE	GO_COATED_VESICLE		68	-0.07743471	-0.73576385	0.8142857	0.838007	1	1789	tags=97%, list=90%, signal=904%	P5vsPERO
GO_LEADING_EDGE_MEMBRANE	GO_LEADING_EDGE_MEMBRANE		27	-0.116472	-0.7286354	0.80350196	0.8402631	1	437	tags=33%, list=22%, signal=42%	P5vsPERO
GO_RUFFLE_MEMBRANE	GO_RUFFLE_MEMBRANE		21	-0.12180831	-0.6581384	0.8891051	0.9159704	1	901	tags=57%, list=45%, signal=103%	P5vsPERO
GO_CELL_DIVISION_SITE	GO_CELL_DIVISION_SITE		17	-0.12695062	-0.6292211	0.93172693	0.9352972	1	102	tags=18%, list=5%, signal=18%	P5vsPERO
GO_FILOPODIUM	GO_FILOPODIUM		22	-0.10385007	-0.57812345	0.95218295	0.96573913	1	794	tags=50%, list=40%, signal=82%	P5vsPERO
GO_PRESYNAPSE	GO_PRESYNAPSE		32	-0.07707486	-0.5118189	0.98613864	0.9861628	1	1409	tags=78%, list=71%, signal=261%	P5vsPERO
GO_CYTOSOLIC_PART	GO_CYTOSOLIC_PART	Details ...	112	-0.29191312	-3.5644314	0	0	0	752	tags=65%, list=38%, signal=99%	P5vsREST
GO_RIBONUCLEOPROTEIN_COMPLEX	GO_RIBONUCLEOPROTEIN_COMPLEX	Details ...	302	-0.18704112	-3.5359814	0	0	0	1429	tags=87%, list=72%, signal=261%	P5vsREST
GO_CYTOSOLIC_RIBOSOME	GO_CYTOSOLIC_RIBOSOME	Details ...	85	-0.3064364	-3.2411518	0	0	0	613	tags=60%, list=31%, signal=83%	P5vsREST
GO_ANCHORING_JUNCTION	GO_ANCHORING_JUNCTION	Details ...	215	-0.19157517	-3.1694899	0	0	0	746	tags=54%, list=37%, signal=78%	P5vsREST
GO_CELL_SUBSTRATE_JUNCTION	GO_CELL_SUBSTRATE_JUNCTION	Details ...	198	-0.19677866	-3.14087	0	0	0	746	tags=55%, list=37%, signal=79%	P5vsREST
GO_CYTOSKELETON	GO_CYTOSKELETON	Details ...	338	-0.15573052	-3.1224325	0	0	0	853	tags=56%, list=43%, signal=81%	P5vsREST
GO_PROTEASOME_COMPLEX	GO_PROTEASOME_COMPLEX	Details ...	42	-0.3880684	-2.9991748	0	0	0	811	tags=79%, list=41%, signal=130%	P5vsREST
GO_NUCLEOLUS	GO_NUCLEOLUS	Details ...	185	-0.1872013	-2.8762813	0	0	0	838	tags=59%, list=42%, signal=92%	P5vsREST
GO_SPLICEOSOMAL_COMPLEX	GO_SPLICEOSOMAL_COMPLEX	Details ...	50	-0.32813978	-2.7241178	0	1.25E-04	0.001	1079	tags=86%, list=54%, signal=183%	P5vsREST
GO_EXTRACELLULAR_SPACE	GO_EXTRACELLULAR_SPACE	Details ...	175	-0.17929552	-2.6954062	0	2.30E-04	0.002	1066	tags=70%, list=53%, signal=137%	P5vsREST
GO_POLYSOME	GO_POLYSOME	Details ...	21	-0.4854732	-2.6415274	0	4.12E-04	0.004	658	tags=81%, list=33%, signal=119%	P5vsREST
GO_CYTOSOLIC_SMALL_RIBOSOMAL_SUBUNIT	GO_CYTOSOLIC_SMALL_RIBOSOMAL_SUBUNIT	Details ...	35	-0.36299267	-2.512579	0	0.001774894	0.019	943	tags=83%, list=47%, signal=154%	P5vsREST
GO_PROTEASOME_CORE_COMPLEX	GO_PROTEASOME_CORE_COMPLEX	Details ...	15	-0.5446408	-2.5037746	0.00189394	0.002071504	0.024	785	tags=93%, list=39%, signal=153%	P5vsREST
GO_CELL_JUNCTION	GO_CELL_JUNCTION	Details ...	264	-0.14170864	-2.490832	0	0.002001021	0.025	746	tags=50%, list=37%, signal=69%	P5vsREST
GO_CYTOSOLIC_LARGE_RIBOSOMAL_SUBUNIT	GO_CYTOSOLIC_LARGE_RIBOSOMAL_SUBUNIT	Details ...	47	-0.29339656	-2.39836	0	0.003045173	0.04	321	tags=45%, list=16%, signal=52%	P5vsREST
GO_CONTRACTILE_FIBER	GO_CONTRACTILE_FIBER	Details ...	45	-0.2968962	-2.3606942	0	0.004110641	0.058	575	tags=58%, list=29%, signal=79%	P5vsREST
GO_CYTOSKELETAL_PART	GO_CYTOSKELETAL_PART	Details ...	256	-0.12921156	-2.2456853	0	0.008939074	0.128	1203	tags=71%, list=60%, signal=157%	P5vsREST
GO_RIBOSOMAL_SUBUNIT	GO_RIBOSOMAL_SUBUNIT	Details ...	109	-0.18311675	-2.1994512	0.002016129	0.010792468	0.16	333	tags=34%, list=17%, signal=39%	P5vsREST
GO_PRERIBOSOME	GO_PRERIBOSOME	Details ...	17	-0.42080078	-2.0979862	0.001930502	0.019722344	0.285	812	tags=82%, list=41%, signal=138%	P5vsREST
GO_BLOOD_MICROPARTICLE	GO_BLOOD_MICROPARTICLE	Details ...	38	-0.28821033	-2.0642788	0.003992016	0.022822492	0.331	1065	tags=82%, list=53%, signal=172%	P5vsREST
GO_CHROMATIN	GO_CHROMATIN		52	-0.24434152	-2.0384848	0	0.025935039	0.381	524	tags=50%, list=26%, signal=66%	P5vsREST
GO_CATALYTIC_STEP_2_SPLICEOSOME	GO_CATALYTIC_STEP_2_SPLICEOSOME		35	-0.2936403	-2.0382636	0.003968254	0.024859779	0.382	1079	tags=83%, list=54%, signal=177%	P5vsREST
GO_RIBONUCLEOPROTEIN_GRANULE	GO_RIBONUCLEOPROTEIN_GRANULE		64	-0.21380048	-1.9630283	0.006072875	0.03721116	0.529	1428	tags=92%, list=72%, signal=314%	P5vsREST
GO_RIBOSOME	GO_RIBOSOME		137	-0.14273427	-1.9014353	0.00210084	0.050720233	0.647	333	tags=30%, list=17%, signal=33%	P5vsREST
GO_CHROMOSOME	GO_CHROMOSOME		124	-0.15055493	-1.8876255	0.003875969	0.05263477	0.674	524	tags=40%, list=26%, signal=51%	P5vsREST
GO_MICROTUBULE_CYTOSKELETON	GO_MICROTUBULE_CYTOSKELETON		188	-0.12356431	-1.876008	0.012	0.05363855	0.694	903	tags=56%, list=45%, signal=93%	P5vsREST
GO_ACTIN_CYTOSKELETON	GO_ACTIN_CYTOSKELETON		115	-0.1525923	-1.8381501	0.009727626	0.06376946	0.774	981	tags=63%, list=49%, signal=118%	P5vsREST
GO_INCLUSION_BODY	GO_INCLUSION_BODY		17	-0.36289868	-1.8056623	0.008064516	0.07297053	0.831	1044	tags=88%, list=52%, signal=183%	P5vsREST
GO_SMALL_RIBOSOMAL_SUBUNIT	GO_SMALL_RIBOSOMAL_SUBUNIT		45	-0.23194945	-1.791323	0.017716536	0.07567495	0.855	613	tags=53%, list=31%, signal=75%	P5vsREST
GO_NUCLEAR_CHROMATIN	GO_NUCLEAR_CHROMATIN		31	-0.25964049	-1.7255102	0.030241935	0.10379105	0.927	521	tags=52%, list=26%, signal=69%	P5vsREST
GO_BRUSH_BORDER	GO_BRUSH_BORDER		26	-0.27489263	-1.7034036	0.022	0.112585366	0.945	611	tags=58%, list=31%, signal=82%	P5vsREST
GO_COATED_MEMBRANE	GO_COATED_MEMBRANE		31	-0.25409177	-1.7026533	0.03006012	0.109490745	0.947	1047	tags=77%, list=52%, signal=160%	P5vsREST
GO_CELL_PROJECTION	GO_CELL_PROJECTION		256	-0.095088005	-1.6953399	0.027184466	0.11013045	0.952	1200	tags=68%, list=60%, signal=149%	P5vsREST
GO_CELL_BODY	GO_CELL_BODY		85	-0.15807553	-1.6579443	0.039337475	0.12967746	0.977	920	tags=61%, list=46%, signal=109%	P5vsREST
GO_NUCLEOPLASM_PART	GO_NUCLEOPLASM_PART		77	-0.1592347	-1.656638	0.03167421	0.12660132	0.977	836	tags=57%, list=42%, signal=95%	P5vsREST
GO_CENTROSOME	GO_CENTROSOME		87	-0.15152666	-1.6454273	0.042944785	0.12994099	0.983	1203	tags=75%, list=60%, signal=180%	P5vsREST
GO_I_BAND	GO_I_BAND		20	-0.30495954	-1.6343281	0.023715414	0.133352	0.988	1095	tags=85%, list=55%, signal=186%	P5vsREST
GO_NUCLEAR_BODY	GO_NUCLEAR_BODY		58	-0.19065161	-1.6304551	0.04233871	0.13203593	0.991	836	tags=60%, list=42%, signal=101%	P5vsREST
GO_MICROTUBULE_ORGANIZING_CENTER	GO_MICROTUBULE_ORGANIZING_CENTER		108	-0.13667215	-1.6246289	0.041749503	0.13185234	0.993	1203	tags=73%, list=60%, signal=174%	P5vsREST
GO_PROTEASOME_ACCESSORY_COMPLEX	GO_PROTEASOME_ACCESSORY_COMPLEX		19	-0.31203577	-1.6179128	0.020703934	0.1326937	0.994	1170	tags=89%, list=59%, signal=214%	P5vsREST
GO_AXON	GO_AXON		54	-0.18751195	-1.6074598	0.036968578	0.1364323	0.996	487	tags=43%, list=24%, signal=55%	P5vsREST
GO_TRANSFERASE_COMPLEX_TRANSFERRING_PHOSPHORUS_CONTAINING_GROUPS	GO_TRANSFERASE_COMPLEX_TRANSFERRING_PHOSPHORUS_CONTAINING_GROUPS		21	-0.29400843	-1.6072057	0.05186722	0.13343072	0.996	751	tags=67%, list=38%, signal=106%	P5vsREST
GO_NUCLEAR_CHROMOSOME	GO_NUCLEAR_CHROMOSOME		69	-0.16393284	-1.6054816	0.054108217	0.13108729	0.996	524	tags=42%, list=26%, signal=55%	P5vsREST
GO_LARGE_RIBOSOMAL_SUBUNIT	GO_LARGE_RIBOSOMAL_SUBUNIT		64	-0.1733631	-1.6005704	0.04133858	0.13141672	0.996	321	tags=33%, list=16%, signal=38%	P5vsREST
GO_SMALL_NUCLEAR_RIBONUCLEOPROTEIN_COMPLEX	GO_SMALL_NUCLEAR_RIBONUCLEOPROTEIN_COMPLEX		18	-0.30642626	-1.5744445	0.049309663	0.14386722	0.999	1280	tags=94%, list=64%, signal=261%	P5vsREST
GO_INTERMEDIATE_FILAMENT_CYTOSKELETON	GO_INTERMEDIATE_FILAMENT_CYTOSKELETON		23	-0.2722625	-1.5631334	0.044088177	0.14820537	0.999	592	tags=57%, list=30%, signal=79%	P5vsREST
GO_SUPRAMOLECULAR_FIBER	GO_SUPRAMOLECULAR_FIBER		126	-0.12034631	-1.5618837	0.048484847	0.14567596	0.999	869	tags=55%, list=44%, signal=91%	P5vsREST
GO_CORTICAL_CYTOSKELETON	GO_CORTICAL_CYTOSKELETON		26	-0.24970715	-1.5305372	0.061728396	0.16487809	0.999	1198	tags=85%, list=60%, signal=209%	P5vsREST
GO_CELL_PROJECTION_MEMBRANE	GO_CELL_PROJECTION_MEMBRANE		42	-0.19695862	-1.4951006	0.06903353	0.18816257	1	1327	tags=86%, list=66%, signal=250%	P5vsREST
GO_SPINDLE_POLE	GO_SPINDLE_POLE		22	-0.2684904	-1.4888796	0.08450704	0.18944745	1	469	tags=50%, list=23%, signal=65%	P5vsREST
GO_CLUSTER_OF_ACTIN_BASED_CELL_PROJECTIONS	GO_CLUSTER_OF_ACTIN_BASED_CELL_PROJECTIONS		30	-0.231197	-1.4711529	0.07675906	0.20065236	1	611	tags=53%, list=31%, signal=76%	P5vsREST
GO_CYTOPLASMIC_MRNA_PROCESSING_BODY	GO_CYTOPLASMIC_MRNA_PROCESSING_BODY		26	-0.24385007	-1.4625524	0.09052631	0.20365736	1	1056	tags=77%, list=53%, signal=161%	P5vsREST
GO_INTERMEDIATE_FILAMENT	GO_INTERMEDIATE_FILAMENT		15	-0.306209	-1.4400144	0.08739837	0.21978213	1	592	tags=60%, list=30%, signal=85%	P5vsREST
GO_CELL_CORTEX	GO_CELL_CORTEX		56	-0.16336524	-1.4146323	0.08921162	0.24035257	1	1288	tags=80%, list=65%, signal=220%	P5vsREST
GO_NUCLEAR_MATRIX	GO_NUCLEAR_MATRIX		18	-0.27451974	-1.4067966	0.1026694	0.24381894	1	456	tags=50%, list=23%, signal=64%	P5vsREST
GO_NUCLEAR_SPECK	GO_NUCLEAR_SPECK		31	-0.21049003	-1.390049	0.12307692	0.2571811	1	1519	tags=97%, list=76%, signal=399%	P5vsREST
GO_SPINDLE	GO_SPINDLE		55	-0.16175354	-1.3881812	0.112676054	0.25500363	1	1429	tags=87%, list=72%, signal=299%	P5vsREST
GO_MICROBODY_LUMEN	GO_MICROBODY_LUMEN		17	-0.2802069	-1.375928	0.108	0.26273945	1	738	tags=65%, list=37%, signal=102%	P5vsREST
GO_VESICLE_COAT	GO_VESICLE_COAT		24	-0.2287018	-1.3280582	0.13877551	0.31314707	1	1047	tags=75%, list=52%, signal=156%	P5vsREST
GO_LYSOSOMAL_LUMEN	GO_LYSOSOMAL_LUMEN		20	-0.25020245	-1.3178507	0.15966387	0.32074994	1	804	tags=65%, list=40%, signal=108%	P5vsREST
GO_CYTOPLASMIC_STRESS_GRANULE	GO_CYTOPLASMIC_STRESS_GRANULE		18	-0.25733066	-1.3071485	0.15830116	0.32867268	1	1488	tags=100%, list=75%, signal=389%	P5vsREST
GO_ACTIN_BASED_CELL_PROJECTION	GO_ACTIN_BASED_CELL_PROJECTION		34	-0.18570484	-1.3005908	0.1746988	0.33138183	1	1163	tags=76%, list=58%, signal=180%	P5vsREST
GO_TRANSLATION_PREINITIATION_COMPLEX	GO_TRANSLATION_PREINITIATION_COMPLEX		15	-0.28366145	-1.2985928	0.16306484	0.32855263	1	1302	tags=93%, list=65%, signal=266%	P5vsREST
GO_CYTOPLASMIC_REGION	GO_CYTOPLASMIC_REGION		64	-0.14098085	-1.2977947	0.14619882	0.3245962	1	1288	tags=78%, list=65%, signal=213%	P5vsREST
GO_PROTEIN_DNA_COMPLEX	GO_PROTEIN_DNA_COMPLEX		25	-0.22074074	-1.2970756	0.15655577	0.32043585	1	524	tags=48%, list=26%, signal=64%	P5vsREST
GO_CELL_PROJECTION_PART	GO_CELL_PROJECTION_PART		122	-0.10434418	-1.2950151	0.16981132	0.31798935	1	1327	tags=76%, list=66%, signal=214%	P5vsREST
GO_SPERM_PART	GO_SPERM_PART		16	-0.26502526	-1.29498	0.15717092	0.31327632	1	1098	tags=81%, list=55%, signal=179%	P5vsREST
GO_CHROMOSOME_CENTROMERIC_REGION	GO_CHROMOSOME_CENTROMERIC_REGION		29	-0.19655344	-1.2812403	0.17693837	0.32387376	1	165	tags=28%, list=8%, signal=30%	P5vsREST
GO_NUCLEAR_PERIPHERY	GO_NUCLEAR_PERIPHERY		25	-0.21473363	-1.2777016	0.16527197	0.32319126	1	456	tags=44%, list=23%, signal=56%	P5vsREST
GO_LAMELLIPODIUM	GO_LAMELLIPODIUM		41	-0.17106858	-1.2735014	0.18406072	0.3237108	1	981	tags=66%, list=49%, signal=127%	P5vsREST
GO_TRANSCRIPTION_FACTOR_COMPLEX	GO_TRANSCRIPTION_FACTOR_COMPLEX		19	-0.24265899	-1.26927	0.15863454	0.32388246	1	992	tags=74%, list=50%, signal=145%	P5vsREST
GO_MITOTIC_SPINDLE	GO_MITOTIC_SPINDLE		15	-0.27356556	-1.2655948	0.17082533	0.32333028	1	1322	tags=93%, list=66%, signal=274%	P5vsREST
GO_CHROMOSOMAL_REGION	GO_CHROMOSOMAL_REGION		60	-0.13956603	-1.2591121	0.21157685	0.32642388	1	130	tags=20%, list=7%, signal=21%	P5vsREST
GO_PIGMENT_GRANULE	GO_PIGMENT_GRANULE		66	-0.1326425	-1.2460134	0.19038461	0.33812594	1	743	tags=50%, list=37%, signal=77%	P5vsREST
GO_SARCOLEMMA	GO_SARCOLEMMA		20	-0.23056681	-1.2319874	0.21330725	0.35119793	1	743	tags=60%, list=37%, signal=95%	P5vsREST
GO_MICROTUBULE	GO_MICROTUBULE		87	-0.114490986	-1.2314293	0.20570265	0.3472132	1	356	tags=29%, list=18%, signal=33%	P5vsREST
GO_KINETOCHORE	GO_KINETOCHORE		20	-0.2200405	-1.1961122	0.22546972	0.38851833	1	165	tags=30%, list=8%, signal=32%	P5vsREST
GO_CELL_CORTEX_PART	GO_CELL_CORTEX_PART		32	-0.17553464	-1.194903	0.24029575	0.38509175	1	1278	tags=81%, list=64%, signal=222%	P5vsREST
GO_RUFFLE	GO_RUFFLE		47	-0.14765894	-1.1937565	0.24657534	0.38202927	1	1327	tags=81%, list=66%, signal=236%	P5vsREST
GO_CLATHRIN_COAT	GO_CLATHRIN_COAT		16	-0.25303033	-1.1912913	0.23991507	0.38045925	1	997	tags=75%, list=50%, signal=149%	P5vsREST
GO_CELL_LEADING_EDGE	GO_CELL_LEADING_EDGE		88	-0.111635186	-1.1789287	0.23895583	0.3918941	1	786	tags=50%, list=39%, signal=79%	P5vsREST
GO_NUCLEAR_PORE	GO_NUCLEAR_PORE		20	-0.21973686	-1.1746423	0.2510288	0.39308268	1	465	tags=45%, list=23%, signal=58%	P5vsREST
GO_PERINUCLEAR_REGION_OF_CYTOPLASM	GO_PERINUCLEAR_REGION_OF_CYTOPLASM		128	-0.0896179	-1.1574551	0.2701031	0.4111921	1	816	tags=49%, list=41%, signal=78%	P5vsREST
GO_PRESYNAPSE	GO_PRESYNAPSE		32	-0.16967925	-1.1181475	0.3010101	0.46286634	1	1040	tags=69%, list=52%, signal=141%	P5vsREST
GO_PLASMA_MEMBRANE_RAFT	GO_PLASMA_MEMBRANE_RAFT		22	-0.20332506	-1.1151319	0.3171206	0.46150604	1	1142	tags=77%, list=57%, signal=179%	P5vsREST
GO_GOLGI_ASSOCIATED_VESICLE_MEMBRANE	GO_GOLGI_ASSOCIATED_VESICLE_MEMBRANE		16	-0.2277778	-1.0947595	0.33737373	0.48804608	1	1047	tags=75%, list=52%, signal=156%	P5vsREST
GO_CORTICAL_ACTIN_CYTOSKELETON	GO_CORTICAL_ACTIN_CYTOSKELETON		18	-0.20840356	-1.0630912	0.37250996	0.5338646	1	1363	tags=89%, list=68%, signal=278%	P5vsREST
GO_AXON_PART	GO_AXON_PART		25	-0.18141045	-1.0416385	0.38762885	0.56340116	1	362	tags=36%, list=18%, signal=43%	P5vsREST
GO_CONDENSED_CHROMOSOME	GO_CONDENSED_CHROMOSOME		31	-0.1576131	-1.0260807	0.4	0.5828628	1	142	tags=23%, list=7%, signal=24%	P5vsREST
GO_MYELIN_SHEATH	GO_MYELIN_SHEATH		88	-0.09676955	-1.0241785	0.39873418	0.5798678	1	769	tags=48%, list=39%, signal=74%	P5vsREST
GO_NEURON_PROJECTION	GO_NEURON_PROJECTION		142	-0.07503379	-1.0236068	0.41910332	0.57433	1	888	tags=51%, list=44%, signal=86%	P5vsREST
GO_NEURON_PROJECTION_TERMINUS	GO_NEURON_PROJECTION_TERMINUS		16	-0.20719701	-1.0181023	0.44285715	0.5772123	1	464	tags=44%, list=23%, signal=57%	P5vsREST
GO_CLATHRIN_COATED_VESICLE_MEMBRANE	GO_CLATHRIN_COATED_VESICLE_MEMBRANE		20	-0.18279353	-1.0057303	0.42801556	0.59169245	1	1037	tags=70%, list=52%, signal=144%	P5vsREST
GO_NEURON_PART	GO_NEURON_PART		179	-0.068093725	-1.0006933	0.43366337	0.5938029	1	892	tags=51%, list=45%, signal=84%	P5vsREST
GO_UBIQUITIN_LIGASE_COMPLEX	GO_UBIQUITIN_LIGASE_COMPLEX		15	-0.20686522	-0.9682186	0.4764706	0.64305836	1	1188	tags=80%, list=60%, signal=196%	P5vsREST
GO_MICROTUBULE_ORGANIZING_CENTER_PART	GO_MICROTUBULE_ORGANIZING_CENTER_PART		21	-0.16942737	-0.961244	0.4678715	0.6488498	1	902	tags=62%, list=45%, signal=112%	P5vsREST
GO_MICROTUBULE_ASSOCIATED_COMPLEX	GO_MICROTUBULE_ASSOCIATED_COMPLEX		28	-0.15701215	-0.96083736	0.4855372	0.6427798	1	690	tags=50%, list=35%, signal=75%	P5vsREST
GO_VESICLE_LUMEN	GO_VESICLE_LUMEN		31	-0.14663056	-0.96021646	0.47412008	0.63762987	1	1065	tags=68%, list=53%, signal=143%	P5vsREST
GO_CILIARY_PART	GO_CILIARY_PART		25	-0.15693556	-0.95018655	0.5145631	0.6493986	1	1528	tags=92%, list=77%, signal=387%	P5vsREST
GO_TRANSFERASE_COMPLEX	GO_TRANSFERASE_COMPLEX		84	-0.09187583	-0.948949	0.51129365	0.6449993	1	158	tags=17%, list=8%, signal=17%	P5vsREST
GO_MEMBRANE_REGION	GO_MEMBRANE_REGION		160	-0.0682734	-0.9466005	0.5	0.6425621	1	1198	tags=66%, list=60%, signal=152%	P5vsREST
GO_EXTRINSIC_COMPONENT_OF_PLASMA_MEMBRANE	GO_EXTRINSIC_COMPONENT_OF_PLASMA_MEMBRANE		30	-0.14415054	-0.94021827	0.5103735	0.6472388	1	516	tags=40%, list=26%, signal=53%	P5vsREST
GO_CILIUM	GO_CILIUM		42	-0.1197056	-0.93010557	0.5313131	0.65781534	1	1573	tags=90%, list=79%, signal=418%	P5vsREST
GO_LATE_ENDOSOME_MEMBRANE	GO_LATE_ENDOSOME_MEMBRANE		22	-0.1704891	-0.92567843	0.52208835	0.65853935	1	481	tags=41%, list=24%, signal=53%	P5vsREST
GO_ACTIN_FILAMENT	GO_ACTIN_FILAMENT		27	-0.14453661	-0.9184924	0.5471311	0.6646862	1	1121	tags=70%, list=56%, signal=158%	P5vsREST
GO_CELL_CELL_JUNCTION	GO_CELL_CELL_JUNCTION		65	-0.09860177	-0.91633356	0.54320985	0.66197073	1	609	tags=40%, list=31%, signal=56%	P5vsREST
GO_RUFFLE_MEMBRANE	GO_RUFFLE_MEMBRANE		21	-0.16484629	-0.90990245	0.55714285	0.6661224	1	816	tags=57%, list=41%, signal=96%	P5vsREST
GO_BASOLATERAL_PLASMA_MEMBRANE	GO_BASOLATERAL_PLASMA_MEMBRANE		28	-0.14634146	-0.89182174	0.5847953	0.68999666	1	1709	tags=100%, list=86%, signal=686%	P5vsREST
GO_METHYLTRANSFERASE_COMPLEX	GO_METHYLTRANSFERASE_COMPLEX		19	-0.16207437	-0.860072	0.6363636	0.7372095	1	521	tags=42%, list=26%, signal=56%	P5vsREST
GO_APICAL_JUNCTION_COMPLEX	GO_APICAL_JUNCTION_COMPLEX		17	-0.1722498	-0.8547163	0.64356434	0.73899037	1	482	tags=41%, list=24%, signal=54%	P5vsREST
GO_VACUOLAR_LUMEN	GO_VACUOLAR_LUMEN		28	-0.1350174	-0.84720093	0.651751	0.7449453	1	1161	tags=71%, list=58%, signal=168%	P5vsREST
GO_FILOPODIUM	GO_FILOPODIUM		22	-0.15077831	-0.8410424	0.654	0.74802357	1	1155	tags=73%, list=58%, signal=171%	P5vsREST
GO_MIDBODY	GO_MIDBODY		35	-0.12002625	-0.8399292	0.65873015	0.7433328	1	507	tags=37%, list=25%, signal=49%	P5vsREST
GO_PLASMA_MEMBRANE_REGION	GO_PLASMA_MEMBRANE_REGION		113	-0.06785913	-0.825407	0.68106997	0.76035285	1	1198	tags=66%, list=60%, signal=157%	P5vsREST
GO_DNA_PACKAGING_COMPLEX	GO_DNA_PACKAGING_COMPLEX		18	-0.16037524	-0.8232064	0.67572814	0.7572061	1	1458	tags=89%, list=73%, signal=327%	P5vsREST
GO_EXTRINSIC_COMPONENT_OF_MEMBRANE	GO_EXTRINSIC_COMPONENT_OF_MEMBRANE		51	-0.09757549	-0.8054615	0.7058824	0.7794904	1	320	tags=25%, list=16%, signal=30%	P5vsREST
GO_CELL_CELL_CONTACT_ZONE	GO_CELL_CELL_CONTACT_ZONE		17	-0.1540588	-0.7752179	0.7490196	0.8189551	1	518	tags=41%, list=26%, signal=55%	P5vsREST
GO_ACTIN_FILAMENT_BUNDLE	GO_ACTIN_FILAMENT_BUNDLE		20	-0.1402834	-0.7645367	0.7538168	0.82739437	1	1121	tags=70%, list=56%, signal=158%	P5vsREST
GO_REPLICATION_FORK	GO_REPLICATION_FORK		15	-0.16153458	-0.7555571	0.7752577	0.83373356	1	1677	tags=100%, list=84%, signal=621%	P5vsREST
GO_ACTOMYOSIN	GO_ACTOMYOSIN		22	-0.13350834	-0.7544057	0.7698574	0.8283606	1	1552	tags=91%, list=78%, signal=404%	P5vsREST
GO_LYTIC_VACUOLE	GO_LYTIC_VACUOLE		95	-0.066092625	-0.74138755	0.790224	0.8399113	1	1157	tags=64%, list=58%, signal=145%	P5vsREST
GO_SYNAPSE_PART	GO_SYNAPSE_PART		78	-0.07108099	-0.7318146	0.81609195	0.84641206	1	1528	tags=83%, list=77%, signal=342%	P5vsREST
GO_NUCLEAR_CHROMOSOME_TELOMERIC_REGION	GO_NUCLEAR_CHROMOSOME_TELOMERIC_REGION		29	-0.11039037	-0.71449006	0.8104449	0.8624189	1	128	tags=17%, list=6%, signal=18%	P5vsREST
GO_CHROMOSOME_TELOMERIC_REGION	GO_CHROMOSOME_TELOMERIC_REGION		33	-0.1055126	-0.71382487	0.838	0.85628015	1	1306	tags=76%, list=65%, signal=216%	P5vsREST
GO_LEADING_EDGE_MEMBRANE	GO_LEADING_EDGE_MEMBRANE		27	-0.1150048	-0.70529485	0.82194614	0.85976166	1	1327	tags=78%, list=66%, signal=229%	P5vsREST
GO_MEMBRANE_MICRODOMAIN	GO_MEMBRANE_MICRODOMAIN		62	-0.070704214	-0.64514315	0.92371136	0.9197738	1	1152	tags=65%, list=58%, signal=148%	P5vsREST
GO_SOMATODENDRITIC_COMPARTMENT	GO_SOMATODENDRITIC_COMPARTMENT		96	-0.057807013	-0.6388235	0.9230769	0.9186734	1	1804	tags=96%, list=90%, signal=948%	P5vsREST
GO_NEURON_SPINE	GO_NEURON_SPINE		18	-0.07471072	-0.38731873	1	0.99976623	1	75	tags=11%, list=4%, signal=11%	P5vsREST
GO_MITOCHONDRIAL_PART	GO_MITOCHONDRIAL_PART	Details ...	291	-0.22164647	-4.1452026	0	0	0	796	tags=59%, list=40%, signal=83%	P6vsPERO
GO_MITOCHONDRIAL_ENVELOPE	GO_MITOCHONDRIAL_ENVELOPE	Details ...	229	-0.25068766	-4.064836	0	0	0	726	tags=59%, list=36%, signal=81%	P6vsPERO
GO_ENVELOPE	GO_ENVELOPE	Details ...	312	-0.20212103	-3.7946284	0	0	0	729	tags=54%, list=37%, signal=71%	P6vsPERO
GO_ORGANELLE_INNER_MEMBRANE	GO_ORGANELLE_INNER_MEMBRANE	Details ...	194	-0.2200133	-3.358999	0	0	0	726	tags=56%, list=36%, signal=80%	P6vsPERO
GO_MITOCHONDRION	GO_MITOCHONDRION	Details ...	419	-0.14105056	-2.9830525	0	1.98E-04	0.001	798	tags=51%, list=40%, signal=67%	P6vsPERO
GO_ORGANELLAR_RIBOSOME	GO_ORGANELLAR_RIBOSOME	Details ...	30	-0.45846048	-2.9526036	0	1.65E-04	0.001	763	tags=83%, list=38%, signal=133%	P6vsPERO
GO_NADH_DEHYDROGENASE_COMPLEX	GO_NADH_DEHYDROGENASE_COMPLEX	Details ...	25	-0.4378285	-2.5953546	0	0.001468952	0.01	655	tags=76%, list=33%, signal=112%	P6vsPERO
GO_CHROMOSOMAL_REGION	GO_CHROMOSOMAL_REGION	Details ...	60	-0.26642558	-2.3894906	0	0.005153147	0.039	1082	tags=80%, list=54%, signal=169%	P6vsPERO
GO_MITOCHONDRIAL_MEMBRANE_PART	GO_MITOCHONDRIAL_MEMBRANE_PART	Details ...	76	-0.23681474	-2.3667812	0	0.005866726	0.05	413	tags=43%, list=21%, signal=53%	P6vsPERO
GO_MITOCHONDRIAL_PROTEIN_COMPLEX	GO_MITOCHONDRIAL_PROTEIN_COMPLEX	Details ...	73	-0.2352061	-2.3034182	0	0.008053714	0.077	451	tags=45%, list=23%, signal=56%	P6vsPERO
GO_MITOCHONDRIAL_MATRIX	GO_MITOCHONDRIAL_MATRIX	Details ...	132	-0.17380348	-2.2636428	0	0.01025259	0.105	796	tags=56%, list=40%, signal=87%	P6vsPERO
GO_CONDENSED_CHROMOSOME	GO_CONDENSED_CHROMOSOME	Details ...	31	-0.34029385	-2.2077785	0	0.01319091	0.144	942	tags=81%, list=47%, signal=150%	P6vsPERO
GO_INNER_MITOCHONDRIAL_MEMBRANE_PROTEIN_COMPLEX	GO_INNER_MITOCHONDRIAL_MEMBRANE_PROTEIN_COMPLEX	Details ...	58	-0.23371059	-2.1302323	0.006097561	0.020739157	0.232	374	tags=41%, list=19%, signal=49%	P6vsPERO
GO_CHROMOSOME_CENTROMERIC_REGION	GO_CHROMOSOME_CENTROMERIC_REGION	Details ...	29	-0.33588696	-2.119017	0.004132231	0.020906413	0.247	1061	tags=86%, list=53%, signal=181%	P6vsPERO
GO_INTRINSIC_COMPONENT_OF_ORGANELLE_MEMBRANE	GO_INTRINSIC_COMPONENT_OF_ORGANELLE_MEMBRANE	Details ...	53	-0.24245723	-2.0359662	0	0.03192129	0.367	961	tags=72%, list=48%, signal=135%	P6vsPERO
GO_NUCLEAR_OUTER_MEMBRANE_ENDOPLASMIC_RETICULUM_MEMBRANE_NETWORK	GO_NUCLEAR_OUTER_MEMBRANE_ENDOPLASMIC_RETICULUM_MEMBRANE_NETWORK	Details ...	233	-0.12027148	-2.0356903	0.002118644	0.029926209	0.367	1468	tags=84%, list=74%, signal=281%	P6vsPERO
GO_OXIDOREDUCTASE_COMPLEX	GO_OXIDOREDUCTASE_COMPLEX	Details ...	43	-0.26439944	-2.0320718	0.001945525	0.02883414	0.375	413	tags=47%, list=21%, signal=57%	P6vsPERO
GO_KINETOCHORE	GO_KINETOCHORE	Details ...	20	-0.37267208	-2.016705	0.00589391	0.030648509	0.411	1061	tags=90%, list=53%, signal=190%	P6vsPERO
GO_ORGANELLAR_LARGE_RIBOSOMAL_SUBUNIT	GO_ORGANELLAR_LARGE_RIBOSOMAL_SUBUNIT	Details ...	15	-0.42140335	-1.9941742	0.004065041	0.033648312	0.458	763	tags=80%, list=38%, signal=129%	P6vsPERO
GO_RESPIRATORY_CHAIN	GO_RESPIRATORY_CHAIN	Details ...	41	-0.26311523	-1.9739845	0.005780347	0.03628078	0.504	655	tags=59%, list=33%, signal=85%	P6vsPERO
GO_SPINDLE_POLE	GO_SPINDLE_POLE		22	-0.33660313	-1.8792417	0.006085193	0.05833992	0.687	516	tags=59%, list=26%, signal=79%	P6vsPERO
GO_ORGANELLE_SUBCOMPARTMENT	GO_ORGANELLE_SUBCOMPARTMENT		62	-0.20315576	-1.8709476	0.013944224	0.057668757	0.703	1089	tags=74%, list=55%, signal=158%	P6vsPERO
GO_INTRINSIC_COMPONENT_OF_ENDOPLASMIC_RETICULUM_MEMBRANE	GO_INTRINSIC_COMPONENT_OF_ENDOPLASMIC_RETICULUM_MEMBRANE		32	-0.27342162	-1.8324455	0.018255578	0.068016134	0.769	961	tags=75%, list=48%, signal=142%	P6vsPERO
GO_PROTEASOME_ACCESSORY_COMPLEX	GO_PROTEASOME_ACCESSORY_COMPLEX		19	-0.33511698	-1.7617232	0.014553014	0.095841624	0.886	389	tags=53%, list=19%, signal=65%	P6vsPERO
GO_SPINDLE	GO_SPINDLE		55	-0.20522691	-1.7444354	0.024439918	0.10095337	0.911	1018	tags=71%, list=51%, signal=141%	P6vsPERO
GO_CATALYTIC_COMPLEX	GO_CATALYTIC_COMPLEX		161	-0.12007719	-1.6814634	0.03846154	0.13365555	0.964	1070	tags=65%, list=54%, signal=128%	P6vsPERO
GO_TRANS_GOLGI_NETWORK	GO_TRANS_GOLGI_NETWORK		35	-0.2303781	-1.6659138	0.03992016	0.14041102	0.978	1089	tags=77%, list=55%, signal=167%	P6vsPERO
GO_CLATHRIN_COATED_ENDOCYTIC_VESICLE	GO_CLATHRIN_COATED_ENDOCYTIC_VESICLE		16	-0.3328283	-1.5968944	0.044	0.18776321	0.997	340	tags=50%, list=17%, signal=60%	P6vsPERO
GO_GOLGI_APPARATUS_PART	GO_GOLGI_APPARATUS_PART		130	-0.11704179	-1.521292	0.072289154	0.25751206	1	1579	tags=90%, list=79%, signal=403%	P6vsPERO
GO_MEMBRANE_PROTEIN_COMPLEX	GO_MEMBRANE_PROTEIN_COMPLEX		224	-0.09183528	-1.5057749	0.06719368	0.26646832	1	364	tags=26%, list=18%, signal=29%	P6vsPERO
GO_GOLGI_STACK	GO_GOLGI_STACK		24	-0.26115617	-1.5034351	0.055238094	0.26039913	1	1482	tags=100%, list=74%, signal=384%	P6vsPERO
GO_CHROMOSOME_TELOMERIC_REGION	GO_CHROMOSOME_TELOMERIC_REGION		33	-0.21962366	-1.4958444	0.08118812	0.26072484	1	1082	tags=76%, list=54%, signal=163%	P6vsPERO
GO_GOLGI_MEMBRANE	GO_GOLGI_MEMBRANE		113	-0.12163324	-1.4879581	0.08414873	0.2618922	1	1556	tags=89%, list=78%, signal=383%	P6vsPERO
GO_LYTIC_VACUOLE_MEMBRANE	GO_LYTIC_VACUOLE_MEMBRANE		58	-0.16486959	-1.481298	0.08249497	0.26211128	1	1471	tags=90%, list=74%, signal=331%	P6vsPERO
GO_INTRINSIC_COMPONENT_OF_MITOCHONDRIAL_MEMBRANE	GO_INTRINSIC_COMPONENT_OF_MITOCHONDRIAL_MEMBRANE		15	-0.3133098	-1.4753419	0.07283465	0.2619617	1	711	tags=67%, list=36%, signal=103%	P6vsPERO
GO_MICROTUBULE	GO_MICROTUBULE		87	-0.13622108	-1.4681218	0.071428575	0.26358014	1	521	tags=39%, list=26%, signal=51%	P6vsPERO
GO_OUTER_MEMBRANE	GO_OUTER_MEMBRANE		54	-0.16596103	-1.456282	0.08858268	0.26907316	1	1379	tags=85%, list=69%, signal=268%	P6vsPERO
GO_GOLGI_APPARATUS	GO_GOLGI_APPARATUS		207	-0.09015913	-1.4501581	0.092929296	0.26891056	1	1585	tags=87%, list=79%, signal=381%	P6vsPERO
GO_CENTROSOME	GO_CENTROSOME		87	-0.12864655	-1.3914745	0.11919192	0.3353751	1	719	tags=48%, list=36%, signal=72%	P6vsPERO
GO_CHROMOSOME	GO_CHROMOSOME		124	-0.1104391	-1.3827353	0.12793177	0.33919334	1	1082	tags=65%, list=54%, signal=132%	P6vsPERO
GO_ORGANELLE_ENVELOPE_LUMEN	GO_ORGANELLE_ENVELOPE_LUMEN		26	-0.22018743	-1.3758726	0.12348178	0.33994934	1	642	tags=54%, list=32%, signal=78%	P6vsPERO
GO_SYNAPTIC_MEMBRANE	GO_SYNAPTIC_MEMBRANE		22	-0.24495718	-1.3687323	0.12244898	0.34258014	1	1332	tags=91%, list=67%, signal=270%	P6vsPERO
GO_NUCLEAR_SPECK	GO_NUCLEAR_SPECK		31	-0.21227942	-1.3511837	0.13765182	0.35789624	1	936	tags=68%, list=47%, signal=126%	P6vsPERO
GO_ENDOPLASMIC_RETICULUM_PART	GO_ENDOPLASMIC_RETICULUM_PART		269	-0.075597934	-1.3291197	0.1539924	0.38039714	1	1629	tags=88%, list=82%, signal=415%	P6vsPERO
GO_NUCLEAR_PORE	GO_NUCLEAR_PORE		20	-0.24534413	-1.3241309	0.14371258	0.37961948	1	1113	tags=80%, list=56%, signal=179%	P6vsPERO
GO_NUCLEAR_BODY	GO_NUCLEAR_BODY		58	-0.14732572	-1.3062992	0.15927419	0.39712575	1	1505	tags=90%, list=75%, signal=354%	P6vsPERO
GO_GOLGI_CISTERNA	GO_GOLGI_CISTERNA		17	-0.26023245	-1.2945571	0.15324165	0.40680927	1	1482	tags=100%, list=74%, signal=385%	P6vsPERO
GO_NUCLEOPLASM_PART	GO_NUCLEOPLASM_PART		77	-0.121633954	-1.2558925	0.18541667	0.4605465	1	960	tags=60%, list=48%, signal=111%	P6vsPERO
GO_NUCLEAR_CHROMOSOME_TELOMERIC_REGION	GO_NUCLEAR_CHROMOSOME_TELOMERIC_REGION		29	-0.19586974	-1.2429955	0.19578947	0.47193232	1	304	tags=34%, list=15%, signal=40%	P6vsPERO
GO_RECYCLING_ENDOSOME	GO_RECYCLING_ENDOSOME		26	-0.20238188	-1.2398165	0.19502868	0.4676894	1	370	tags=38%, list=19%, signal=47%	P6vsPERO
GO_CYTOPLASMIC_MRNA_PROCESSING_BODY	GO_CYTOPLASMIC_MRNA_PROCESSING_BODY		26	-0.20808278	-1.2309796	0.21787709	0.4738014	1	1280	tags=85%, list=64%, signal=233%	P6vsPERO
GO_REPLICATION_FORK	GO_REPLICATION_FORK		15	-0.27006564	-1.2198846	0.20159681	0.48418865	1	1462	tags=100%, list=73%, signal=371%	P6vsPERO
GO_ENDOPLASMIC_RETICULUM	GO_ENDOPLASMIC_RETICULUM		336	-0.060986806	-1.1879785	0.24282983	0.5332456	1	1373	tags=74%, list=69%, signal=197%	P6vsPERO
GO_VACUOLAR_MEMBRANE	GO_VACUOLAR_MEMBRANE		117	-0.094904095	-1.1876439	0.242	0.52407014	1	1341	tags=76%, list=67%, signal=218%	P6vsPERO
GO_INTRINSIC_COMPONENT_OF_PLASMA_MEMBRANE	GO_INTRINSIC_COMPONENT_OF_PLASMA_MEMBRANE		94	-0.10782602	-1.1697936	0.24351297	0.54648304	1	1346	tags=78%, list=67%, signal=227%	P6vsPERO
GO_AXON_PART	GO_AXON_PART		25	-0.1921867	-1.1569463	0.24444444	0.5607618	1	1219	tags=80%, list=61%, signal=203%	P6vsPERO
GO_MICROTUBULE_ORGANIZING_CENTER	GO_MICROTUBULE_ORGANIZING_CENTER		108	-0.09936048	-1.1560527	0.2614108	0.5523729	1	719	tags=45%, list=36%, signal=67%	P6vsPERO
GO_ACTIN_BASED_CELL_PROJECTION	GO_ACTIN_BASED_CELL_PROJECTION		34	-0.16612698	-1.14676	0.25308642	0.56123435	1	1084	tags=71%, list=54%, signal=152%	P6vsPERO
GO_CELL_DIVISION_SITE	GO_CELL_DIVISION_SITE		17	-0.23333234	-1.1381447	0.27888447	0.5673415	1	1183	tags=82%, list=59%, signal=200%	P6vsPERO
GO_ENDOCYTIC_VESICLE_MEMBRANE	GO_ENDOCYTIC_VESICLE_MEMBRANE		41	-0.15064566	-1.1364927	0.28997868	0.5609838	1	242	tags=27%, list=12%, signal=30%	P6vsPERO
GO_SUPRAMOLECULAR_FIBER	GO_SUPRAMOLECULAR_FIBER		126	-0.086189605	-1.1314243	0.28994083	0.5613963	1	521	tags=34%, list=26%, signal=43%	P6vsPERO
GO_MICROTUBULE_ORGANIZING_CENTER_PART	GO_MICROTUBULE_ORGANIZING_CENTER_PART		21	-0.20786016	-1.1165863	0.31545064	0.5792381	1	636	tags=52%, list=32%, signal=76%	P6vsPERO
GO_SITE_OF_POLARIZED_GROWTH	GO_SITE_OF_POLARIZED_GROWTH		29	-0.17583226	-1.1070867	0.30218688	0.58833617	1	1307	tags=83%, list=65%, signal=236%	P6vsPERO
GO_EARLY_ENDOSOME_MEMBRANE	GO_EARLY_ENDOSOME_MEMBRANE		24	-0.18365446	-1.0993172	0.34068137	0.59354013	1	221	tags=29%, list=11%, signal=32%	P6vsPERO
GO_TRANS_GOLGI_NETWORK_MEMBRANE	GO_TRANS_GOLGI_NETWORK_MEMBRANE		17	-0.22301815	-1.0908798	0.33539096	0.5998032	1	1086	tags=76%, list=54%, signal=166%	P6vsPERO
GO_CLATHRIN_COATED_VESICLE	GO_CLATHRIN_COATED_VESICLE		34	-0.15776217	-1.0767355	0.3433396	0.6167423	1	983	tags=65%, list=49%, signal=125%	P6vsPERO
GO_COATED_MEMBRANE	GO_COATED_MEMBRANE		31	-0.16037102	-1.0745474	0.35728952	0.6117512	1	1038	tags=68%, list=52%, signal=139%	P6vsPERO
GO_CLATHRIN_COATED_VESICLE_MEMBRANE	GO_CLATHRIN_COATED_VESICLE_MEMBRANE		20	-0.19817814	-1.0722642	0.34210527	0.60748094	1	308	tags=35%, list=15%, signal=41%	P6vsPERO
GO_EARLY_ENDOSOME	GO_EARLY_ENDOSOME		59	-0.1162115	-1.0687978	0.35203093	0.6052428	1	554	tags=39%, list=28%, signal=52%	P6vsPERO
GO_MICROTUBULE_ASSOCIATED_COMPLEX	GO_MICROTUBULE_ASSOCIATED_COMPLEX		28	-0.1704413	-1.0563687	0.38721806	0.62024266	1	521	tags=43%, list=26%, signal=57%	P6vsPERO
GO_INCLUSION_BODY	GO_INCLUSION_BODY		17	-0.21612222	-1.0445769	0.3912134	0.6337447	1	630	tags=53%, list=32%, signal=77%	P6vsPERO
GO_SOMATODENDRITIC_COMPARTMENT	GO_SOMATODENDRITIC_COMPARTMENT		96	-0.092806965	-1.0284688	0.41929135	0.65527815	1	490	tags=33%, list=25%, signal=42%	P6vsPERO
GO_ROUGH_ENDOPLASMIC_RETICULUM	GO_ROUGH_ENDOPLASMIC_RETICULUM		27	-0.16684537	-1.020122	0.4171908	0.66236824	1	1151	tags=74%, list=58%, signal=173%	P6vsPERO
GO_NUCLEAR_ENVELOPE	GO_NUCLEAR_ENVELOPE		89	-0.092156045	-0.993128	0.46307385	0.7072964	1	1440	tags=81%, list=72%, signal=277%	P6vsPERO
GO_ACTOMYOSIN	GO_ACTOMYOSIN		22	-0.17546284	-0.9914318	0.43195266	0.7011153	1	1197	tags=77%, list=60%, signal=191%	P6vsPERO
GO_NUCLEAR_MEMBRANE	GO_NUCLEAR_MEMBRANE		50	-0.12211718	-0.9887173	0.44025156	0.6971887	1	1440	tags=84%, list=72%, signal=294%	P6vsPERO
GO_VESICLE_COAT	GO_VESICLE_COAT		24	-0.16649759	-0.9873175	0.45596868	0.69048893	1	338	tags=33%, list=17%, signal=40%	P6vsPERO
GO_VACUOLAR_PART	GO_VACUOLAR_PART		135	-0.07443232	-0.97777104	0.48023716	0.6999532	1	1341	tags=74%, list=67%, signal=210%	P6vsPERO
GO_NEURON_PROJECTION_TERMINUS	GO_NEURON_PROJECTION_TERMINUS		16	-0.20404044	-0.97660017	0.47181627	0.6935121	1	595	tags=50%, list=30%, signal=71%	P6vsPERO
GO_COATED_VESICLE_MEMBRANE	GO_COATED_VESICLE_MEMBRANE		46	-0.12323295	-0.97508705	0.4607438	0.6875819	1	238	tags=24%, list=12%, signal=27%	P6vsPERO
GO_COATED_VESICLE	GO_COATED_VESICLE		68	-0.09897488	-0.973807	0.46597937	0.6813594	1	1043	tags=62%, list=52%, signal=125%	P6vsPERO
GO_NUCLEOID	GO_NUCLEOID		24	-0.158215	-0.94455713	0.5092025	0.72779226	1	1685	tags=100%, list=84%, signal=634%	P6vsPERO
GO_TRANSFERASE_COMPLEX	GO_TRANSFERASE_COMPLEX		84	-0.08873779	-0.9437242	0.49598393	0.72063696	1	1661	tags=92%, list=83%, signal=523%	P6vsPERO
GO_CLATHRIN_COAT	GO_CLATHRIN_COAT		16	-0.19709598	-0.9357509	0.5203252	0.72704643	1	983	tags=69%, list=49%, signal=134%	P6vsPERO
GO_ENDOSOMAL_PART	GO_ENDOSOMAL_PART		86	-0.08727627	-0.93273085	0.5228216	0.72422284	1	1575	tags=87%, list=79%, signal=396%	P6vsPERO
GO_EXCITATORY_SYNAPSE	GO_EXCITATORY_SYNAPSE		28	-0.14372817	-0.92832863	0.56653994	0.7241333	1	431	tags=36%, list=22%, signal=45%	P6vsPERO
GO_POSTSYNAPSE	GO_POSTSYNAPSE		49	-0.11505926	-0.9258189	0.55375254	0.72053516	1	388	tags=31%, list=19%, signal=37%	P6vsPERO
GO_NUCLEAR_CHROMOSOME	GO_NUCLEAR_CHROMOSOME		69	-0.09657575	-0.92472786	0.52577317	0.7144215	1	972	tags=58%, list=49%, signal=109%	P6vsPERO
GO_DENDRITE	GO_DENDRITE		69	-0.09440222	-0.90917516	0.59504133	0.7346901	1	253	tags=22%, list=13%, signal=24%	P6vsPERO
GO_TRANSFERASE_COMPLEX_TRANSFERRING_PHOSPHORUS_CONTAINING_GROUPS	GO_TRANSFERASE_COMPLEX_TRANSFERRING_PHOSPHORUS_CONTAINING_GROUPS		21	-0.16077155	-0.8987129	0.5839695	0.7453568	1	729	tags=52%, list=37%, signal=82%	P6vsPERO
GO_MICROTUBULE_CYTOSKELETON	GO_MICROTUBULE_CYTOSKELETON		188	-0.058651865	-0.8942983	0.5761719	0.7450782	1	1169	tags=64%, list=59%, signal=140%	P6vsPERO
GO_VESICLE_MEMBRANE	GO_VESICLE_MEMBRANE		104	-0.07550004	-0.8887951	0.572314	0.7468427	1	242	tags=19%, list=12%, signal=21%	P6vsPERO
GO_CILIUM	GO_CILIUM		42	-0.11553831	-0.8670063	0.6348548	0.77797115	1	298	tags=26%, list=15%, signal=30%	P6vsPERO
GO_CELL_LEADING_EDGE	GO_CELL_LEADING_EDGE		88	-0.08099862	-0.85246456	0.6510204	0.7944848	1	663	tags=41%, list=33%, signal=59%	P6vsPERO
GO_ACTIN_FILAMENT_BUNDLE	GO_ACTIN_FILAMENT_BUNDLE		20	-0.15910932	-0.8507283	0.6229839	0.7889429	1	1483	tags=90%, list=74%, signal=347%	P6vsPERO
GO_COATED_PIT	GO_COATED_PIT		20	-0.15769231	-0.8409018	0.6572008	0.79771686	1	388	tags=35%, list=19%, signal=43%	P6vsPERO
GO_ENDOCYTIC_VESICLE	GO_ENDOCYTIC_VESICLE		71	-0.08539234	-0.8301825	0.66045547	0.8091008	1	680	tags=42%, list=34%, signal=62%	P6vsPERO
GO_AXON	GO_AXON		54	-0.09608271	-0.8161471	0.6998012	0.82327914	1	1219	tags=70%, list=61%, signal=176%	P6vsPERO
GO_PRESYNAPSE	GO_PRESYNAPSE		32	-0.11952651	-0.8148123	0.6916836	0.8172609	1	390	tags=31%, list=20%, signal=38%	P6vsPERO
GO_TRANSPORT_VESICLE	GO_TRANSPORT_VESICLE		69	-0.08327882	-0.8133049	0.70208335	0.81158555	1	448	tags=30%, list=22%, signal=38%	P6vsPERO
GO_RUFFLE_MEMBRANE	GO_RUFFLE_MEMBRANE		21	-0.1460639	-0.81220764	0.6859345	0.8051454	1	663	tags=48%, list=33%, signal=71%	P6vsPERO
GO_NEURON_SPINE	GO_NEURON_SPINE		18	-0.16200428	-0.8076621	0.67524755	0.8044173	1	235	tags=28%, list=12%, signal=31%	P6vsPERO
GO_RUFFLE	GO_RUFFLE		47	-0.097562365	-0.80053973	0.7261411	0.8081233	1	278	tags=23%, list=14%, signal=27%	P6vsPERO
GO_PLASMA_MEMBRANE_RECEPTOR_COMPLEX	GO_PLASMA_MEMBRANE_RECEPTOR_COMPLEX		22	-0.14165977	-0.8001114	0.70182556	0.80104244	1	1173	tags=73%, list=59%, signal=174%	P6vsPERO
GO_PRERIBOSOME	GO_PRERIBOSOME		17	-0.1605386	-0.79819554	0.69902915	0.7965209	1	740	tags=53%, list=37%, signal=83%	P6vsPERO
GO_SYNAPSE_PART	GO_SYNAPSE_PART		78	-0.077364236	-0.7978347	0.7151515	0.78967714	1	390	tags=27%, list=20%, signal=32%	P6vsPERO
GO_GOLGI_ASSOCIATED_VESICLE_MEMBRANE	GO_GOLGI_ASSOCIATED_VESICLE_MEMBRANE		16	-0.16414146	-0.7736931	0.7572614	0.81852144	1	175	tags=25%, list=9%, signal=27%	P6vsPERO
GO_LYTIC_VACUOLE	GO_LYTIC_VACUOLE		95	-0.06877266	-0.76868063	0.7472325	0.8186418	1	1341	tags=74%, list=67%, signal=214%	P6vsPERO
GO_GOLGI_ASSOCIATED_VESICLE	GO_GOLGI_ASSOCIATED_VESICLE		27	-0.123243615	-0.7502946	0.8	0.8386668	1	1089	tags=67%, list=55%, signal=145%	P6vsPERO
GO_ENDOSOME	GO_ENDOSOME		132	-0.055208728	-0.7371754	0.805668	0.84974474	1	1259	tags=68%, list=63%, signal=172%	P6vsPERO
GO_MIDBODY	GO_MIDBODY		35	-0.10523788	-0.724176	0.80942625	0.8596893	1	536	tags=37%, list=27%, signal=50%	P6vsPERO
GO_METHYLTRANSFERASE_COMPLEX	GO_METHYLTRANSFERASE_COMPLEX		19	-0.13654394	-0.7142224	0.8119658	0.86488944	1	1622	tags=95%, list=81%, signal=501%	P6vsPERO
GO_LEADING_EDGE_MEMBRANE	GO_LEADING_EDGE_MEMBRANE		27	-0.11432765	-0.70253366	0.84398496	0.87226444	1	663	tags=44%, list=33%, signal=66%	P6vsPERO
GO_CELL_PROJECTION_PART	GO_CELL_PROJECTION_PART		122	-0.055679988	-0.69119203	0.851927	0.87857693	1	502	tags=30%, list=25%, signal=38%	P6vsPERO
GO_LATE_ENDOSOME	GO_LATE_ENDOSOME		46	-0.080847256	-0.62864214	0.9202454	0.93573093	1	1579	tags=87%, list=79%, signal=407%	P6vsPERO
GO_VACUOLE	GO_VACUOLE		191	-0.038662232	-0.57913756	0.9593496	0.9650294	1	1342	tags=71%, list=67%, signal=195%	P6vsPERO
GO_SYNAPSE	GO_SYNAPSE		96	-0.046951696	-0.5378829	0.9767442	0.9777484	1	390	tags=24%, list=20%, signal=28%	P6vsPERO
GO_MITOCHONDRIAL_PART	GO_MITOCHONDRIAL_PART	Details ...	291	-0.3138616	-5.734551	0	0	0	433	tags=48%, list=22%, signal=53%	P6vsREST
GO_MITOCHONDRIAL_ENVELOPE	GO_MITOCHONDRIAL_ENVELOPE	Details ...	229	-0.34561083	-5.5956144	0	0	0	628	tags=62%, list=31%, signal=80%	P6vsREST
GO_ORGANELLE_INNER_MEMBRANE	GO_ORGANELLE_INNER_MEMBRANE	Details ...	194	-0.33220825	-5.2552404	0	0	0	637	tags=62%, list=32%, signal=82%	P6vsREST
GO_ENVELOPE	GO_ENVELOPE	Details ...	312	-0.27615112	-5.0861974	0	0	0	438	tags=45%, list=22%, signal=49%	P6vsREST
GO_MITOCHONDRION	GO_MITOCHONDRION	Details ...	419	-0.21623184	-4.668238	0	0	0	527	tags=43%, list=26%, signal=47%	P6vsREST
GO_MITOCHONDRIAL_MEMBRANE_PART	GO_MITOCHONDRIAL_MEMBRANE_PART	Details ...	76	-0.36003295	-3.6400542	0	0	0	334	tags=51%, list=17%, signal=59%	P6vsREST
GO_NADH_DEHYDROGENASE_COMPLEX	GO_NADH_DEHYDROGENASE_COMPLEX	Details ...	25	-0.60069	-3.6322973	0	0	0	334	tags=76%, list=17%, signal=90%	P6vsREST
GO_ORGANELLAR_RIBOSOME	GO_ORGANELLAR_RIBOSOME	Details ...	30	-0.5380468	-3.4659286	0	0	0	540	tags=80%, list=27%, signal=108%	P6vsREST
GO_MITOCHONDRIAL_MATRIX	GO_MITOCHONDRIAL_MATRIX	Details ...	132	-0.2555924	-3.298458	0	0	0	825	tags=65%, list=41%, signal=104%	P6vsREST
GO_MITOCHONDRIAL_PROTEIN_COMPLEX	GO_MITOCHONDRIAL_PROTEIN_COMPLEX	Details ...	73	-0.32987836	-3.2344165	0	0	0	433	tags=53%, list=22%, signal=66%	P6vsREST
GO_RESPIRATORY_CHAIN	GO_RESPIRATORY_CHAIN	Details ...	41	-0.4273096	-3.2254527	0	0	0	334	tags=59%, list=17%, signal=69%	P6vsREST
GO_INNER_MITOCHONDRIAL_MEMBRANE_PROTEIN_COMPLEX	GO_INNER_MITOCHONDRIAL_MEMBRANE_PROTEIN_COMPLEX	Details ...	58	-0.36089468	-3.1960018	0	0	0	334	tags=52%, list=17%, signal=60%	P6vsREST
GO_OXIDOREDUCTASE_COMPLEX	GO_OXIDOREDUCTASE_COMPLEX	Details ...	43	-0.37615356	-2.8748343	0	2.31E-04	0.003	334	tags=53%, list=17%, signal=63%	P6vsREST
GO_INTRINSIC_COMPONENT_OF_ORGANELLE_MEMBRANE	GO_INTRINSIC_COMPONENT_OF_ORGANELLE_MEMBRANE	Details ...	53	-0.34024414	-2.8547087	0	2.15E-04	0.003	771	tags=72%, list=39%, signal=114%	P6vsREST
GO_NUCLEAR_OUTER_MEMBRANE_ENDOPLASMIC_RETICULUM_MEMBRANE_NETWORK	GO_NUCLEAR_OUTER_MEMBRANE_ENDOPLASMIC_RETICULUM_MEMBRANE_NETWORK	Details ...	233	-0.15260273	-2.5305161	0	8.69E-04	0.013	1411	tags=84%, list=71%, signal=254%	P6vsREST
GO_ORGANELLAR_LARGE_RIBOSOMAL_SUBUNIT	GO_ORGANELLAR_LARGE_RIBOSOMAL_SUBUNIT	Details ...	15	-0.53397274	-2.4844737	0	0.001255374	0.02	540	tags=80%, list=27%, signal=109%	P6vsREST
GO_ORGANELLE_SUBCOMPARTMENT	GO_ORGANELLE_SUBCOMPARTMENT	Details ...	62	-0.26768857	-2.4775567	0	0.001181529	0.02	932	tags=73%, list=47%, signal=132%	P6vsREST
GO_INTRINSIC_COMPONENT_OF_ENDOPLASMIC_RETICULUM_MEMBRANE	GO_INTRINSIC_COMPONENT_OF_ENDOPLASMIC_RETICULUM_MEMBRANE	Details ...	32	-0.37016296	-2.4248497	0	0.001564022	0.027	771	tags=75%, list=39%, signal=120%	P6vsREST
GO_ENDOPLASMIC_RETICULUM	GO_ENDOPLASMIC_RETICULUM	Details ...	336	-0.1221027	-2.3901806	0	0.001995484	0.037	1426	tags=82%, list=71%, signal=237%	P6vsREST
GO_ENDOPLASMIC_RETICULUM_PART	GO_ENDOPLASMIC_RETICULUM_PART	Details ...	269	-0.12613575	-2.2278526	0.002012072	0.007102522	0.132	1423	tags=82%, list=71%, signal=248%	P6vsREST
GO_GOLGI_APPARATUS_PART	GO_GOLGI_APPARATUS_PART		130	-0.16528977	-2.1879823	0.002061856	0.009026328	0.175	1013	tags=66%, list=51%, signal=126%	P6vsREST
GO_MEMBRANE_PROTEIN_COMPLEX	GO_MEMBRANE_PROTEIN_COMPLEX		224	-0.12647128	-2.1214154	0.00203666	0.01206666	0.238	365	tags=29%, list=18%, signal=32%	P6vsREST
GO_CHROMOSOME_CENTROMERIC_REGION	GO_CHROMOSOME_CENTROMERIC_REGION		29	-0.3209684	-2.107435	0	0.013007698	0.261	1228	tags=93%, list=62%, signal=238%	P6vsREST
GO_ORGANELLE_ENVELOPE_LUMEN	GO_ORGANELLE_ENVELOPE_LUMEN		26	-0.33807108	-2.042143	0.006147541	0.018257888	0.357	333	tags=50%, list=17%, signal=59%	P6vsREST
GO_GOLGI_MEMBRANE	GO_GOLGI_MEMBRANE		113	-0.16610661	-1.993716	0.007843138	0.024467284	0.466	1013	tags=66%, list=51%, signal=127%	P6vsREST
GO_GOLGI_STACK	GO_GOLGI_STACK		24	-0.329192	-1.9183402	0.006048387	0.037055876	0.61	932	tags=79%, list=47%, signal=147%	P6vsREST
GO_CHROMOSOMAL_REGION	GO_CHROMOSOMAL_REGION		60	-0.20819557	-1.8925353	0.01002004	0.042298026	0.673	1228	tags=82%, list=62%, signal=206%	P6vsREST
GO_GOLGI_APPARATUS	GO_GOLGI_APPARATUS		207	-0.1188368	-1.8682802	0.005802708	0.04683936	0.724	1013	tags=61%, list=51%, signal=112%	P6vsREST
GO_INTRINSIC_COMPONENT_OF_MITOCHONDRIAL_MEMBRANE	GO_INTRINSIC_COMPONENT_OF_MITOCHONDRIAL_MEMBRANE		15	-0.39252904	-1.862604	0.017681729	0.04662493	0.738	421	tags=60%, list=21%, signal=75%	P6vsREST
GO_SPINDLE	GO_SPINDLE		55	-0.21332021	-1.8551621	0.010224949	0.046927746	0.752	966	tags=69%, list=48%, signal=130%	P6vsREST
GO_TRANS_GOLGI_NETWORK	GO_TRANS_GOLGI_NETWORK		35	-0.26859477	-1.8330086	0.007984032	0.0513173	0.797	900	tags=71%, list=45%, signal=128%	P6vsREST
GO_OUTER_MEMBRANE	GO_OUTER_MEMBRANE		54	-0.21531834	-1.8175609	0.00621118	0.05377367	0.82	433	tags=43%, list=22%, signal=53%	P6vsREST
GO_KINETOCHORE	GO_KINETOCHORE		20	-0.33866397	-1.7952863	0.012931035	0.057622958	0.842	1228	tags=95%, list=62%, signal=244%	P6vsREST
GO_GOLGI_CISTERNA	GO_GOLGI_CISTERNA		17	-0.36066937	-1.7419317	0.014	0.073927164	0.914	931	tags=82%, list=47%, signal=153%	P6vsREST
GO_CATALYTIC_COMPLEX	GO_CATALYTIC_COMPLEX		161	-0.118469395	-1.6969662	0.036	0.0912586	0.96	825	tags=52%, list=41%, signal=82%	P6vsREST
GO_EARLY_ENDOSOME	GO_EARLY_ENDOSOME		59	-0.18175931	-1.6534859	0.031067962	0.110015966	0.98	833	tags=59%, list=42%, signal=99%	P6vsREST
GO_SYNAPTIC_MEMBRANE	GO_SYNAPTIC_MEMBRANE		22	-0.28930646	-1.6430987	0.02330097	0.11253599	0.987	1063	tags=82%, list=53%, signal=173%	P6vsREST
GO_INTRINSIC_COMPONENT_OF_PLASMA_MEMBRANE	GO_INTRINSIC_COMPONENT_OF_PLASMA_MEMBRANE		94	-0.1460165	-1.6143991	0.042801555	0.12515165	0.994	424	tags=35%, list=21%, signal=42%	P6vsREST
GO_CONDENSED_CHROMOSOME	GO_CONDENSED_CHROMOSOME		31	-0.23718296	-1.5707152	0.058091287	0.14926156	0.997	1209	tags=84%, list=61%, signal=209%	P6vsREST
GO_CLATHRIN_COATED_ENDOCYTIC_VESICLE	GO_CLATHRIN_COATED_ENDOCYTIC_VESICLE		16	-0.3142677	-1.4846091	0.072916664	0.21412712	1	1250	tags=94%, list=63%, signal=249%	P6vsREST
GO_ENDOCYTIC_VESICLE	GO_ENDOCYTIC_VESICLE		71	-0.15258092	-1.4655298	0.08906882	0.22742434	1	635	tags=46%, list=32%, signal=66%	P6vsREST
GO_PHAGOCYTIC_VESICLE	GO_PHAGOCYTIC_VESICLE		26	-0.23643108	-1.459773	0.09664694	0.22716855	1	610	tags=54%, list=31%, signal=77%	P6vsREST
GO_PROTEASOME_ACCESSORY_COMPLEX	GO_PROTEASOME_ACCESSORY_COMPLEX		19	-0.27090487	-1.4492977	0.091093116	0.23211314	1	621	tags=58%, list=31%, signal=83%	P6vsREST
GO_NUCLEAR_MEMBRANE	GO_NUCLEAR_MEMBRANE		50	-0.16635151	-1.3273383	0.14035088	0.3736512	1	1314	tags=82%, list=66%, signal=234%	P6vsREST
GO_RECYCLING_ENDOSOME	GO_RECYCLING_ENDOSOME		26	-0.22135885	-1.3264204	0.13267326	0.36665803	1	870	tags=65%, list=44%, signal=114%	P6vsREST
GO_EARLY_ENDOSOME_MEMBRANE	GO_EARLY_ENDOSOME_MEMBRANE		24	-0.22709599	-1.3154496	0.14889336	0.3745591	1	967	tags=71%, list=48%, signal=136%	P6vsREST
GO_LYTIC_VACUOLE_MEMBRANE	GO_LYTIC_VACUOLE_MEMBRANE		58	-0.14656064	-1.3125592	0.15895373	0.37086457	1	1300	tags=79%, list=65%, signal=221%	P6vsREST
GO_VACUOLAR_MEMBRANE	GO_VACUOLAR_MEMBRANE		117	-0.104984015	-1.3008698	0.13555992	0.38043976	1	1305	tags=75%, list=65%, signal=205%	P6vsREST
GO_TRANSPORT_VESICLE	GO_TRANSPORT_VESICLE		69	-0.1347593	-1.2966294	0.15983607	0.37883586	1	667	tags=46%, list=33%, signal=67%	P6vsREST
GO_ACTOMYOSIN	GO_ACTOMYOSIN		22	-0.22727275	-1.2687463	0.1820041	0.41215414	1	1004	tags=73%, list=50%, signal=145%	P6vsREST
GO_RECEPTOR_COMPLEX	GO_RECEPTOR_COMPLEX		28	-0.19838849	-1.2621881	0.19373778	0.41458377	1	1464	tags=93%, list=73%, signal=344%	P6vsREST
GO_ROUGH_ENDOPLASMIC_RETICULUM	GO_ROUGH_ENDOPLASMIC_RETICULUM		27	-0.20028968	-1.2088655	0.25614753	0.49227515	1	1233	tags=81%, list=62%, signal=210%	P6vsREST
GO_NUCLEAR_SPECK	GO_NUCLEAR_SPECK		31	-0.18131824	-1.1961706	0.23434344	0.50439906	1	1190	tags=77%, list=60%, signal=189%	P6vsREST
GO_CHROMOSOME_TELOMERIC_REGION	GO_CHROMOSOME_TELOMERIC_REGION		33	-0.17374459	-1.1820039	0.2372549	0.52024055	1	1414	tags=88%, list=71%, signal=296%	P6vsREST
GO_ENDOCYTIC_VESICLE_MEMBRANE	GO_ENDOCYTIC_VESICLE_MEMBRANE		41	-0.14967254	-1.1343913	0.2821497	0.5984992	1	536	tags=41%, list=27%, signal=56%	P6vsREST
GO_VACUOLAR_PART	GO_VACUOLAR_PART		135	-0.08583201	-1.1304054	0.3084886	0.5950654	1	1305	tags=73%, list=65%, signal=198%	P6vsREST
GO_COATED_VESICLE	GO_COATED_VESICLE		68	-0.11557239	-1.1282381	0.29674795	0.5897098	1	1011	tags=62%, list=51%, signal=121%	P6vsREST
GO_SPINDLE_POLE	GO_SPINDLE_POLE		22	-0.20258822	-1.12293	0.3131524	0.58996254	1	962	tags=68%, list=48%, signal=130%	P6vsREST
GO_PHAGOCYTIC_VESICLE_MEMBRANE	GO_PHAGOCYTIC_VESICLE_MEMBRANE		20	-0.20647775	-1.0992024	0.3067961	0.6265724	1	591	tags=50%, list=30%, signal=70%	P6vsREST
GO_ENDOSOMAL_PART	GO_ENDOSOMAL_PART		86	-0.1017168	-1.0938438	0.33462283	0.6263422	1	503	tags=35%, list=25%, signal=45%	P6vsREST
GO_LYTIC_VACUOLE	GO_LYTIC_VACUOLE		95	-0.09929399	-1.0884237	0.3225191	0.6265772	1	1325	tags=76%, list=66%, signal=215%	P6vsREST
GO_TRANS_GOLGI_NETWORK_MEMBRANE	GO_TRANS_GOLGI_NETWORK_MEMBRANE		17	-0.21805428	-1.0832571	0.36252546	0.62606645	1	861	tags=65%, list=43%, signal=113%	P6vsREST
GO_ACTIN_FILAMENT_BUNDLE	GO_ACTIN_FILAMENT_BUNDLE		20	-0.19949393	-1.0810302	0.3665254	0.62093014	1	1004	tags=70%, list=50%, signal=139%	P6vsREST
GO_NUCLEAR_CHROMOSOME_TELOMERIC_REGION	GO_NUCLEAR_CHROMOSOME_TELOMERIC_REGION		29	-0.17143206	-1.0799592	0.33205375	0.61337525	1	1178	tags=76%, list=59%, signal=182%	P6vsREST
GO_AXON_PART	GO_AXON_PART		25	-0.18076102	-1.079506	0.3392505	0.604689	1	1002	tags=68%, list=50%, signal=135%	P6vsREST
GO_PLASMA_MEMBRANE_RECEPTOR_COMPLEX	GO_PLASMA_MEMBRANE_RECEPTOR_COMPLEX		22	-0.18937093	-1.0788307	0.33333334	0.5966024	1	1351	tags=86%, list=68%, signal=264%	P6vsREST
GO_CELL_DIVISION_SITE	GO_CELL_DIVISION_SITE		17	-0.2143388	-1.0708095	0.35645473	0.6027572	1	1338	tags=88%, list=67%, signal=265%	P6vsREST
GO_POSTSYNAPSE	GO_POSTSYNAPSE		49	-0.12644255	-1.0526688	0.36862746	0.6290906	1	1262	tags=76%, list=63%, signal=200%	P6vsREST
GO_ENDOPLASMIC_RETICULUM_GOLGI_INTERMEDIATE_COMPARTMENT_MEMBRANE	GO_ENDOPLASMIC_RETICULUM_GOLGI_INTERMEDIATE_COMPARTMENT_MEMBRANE		29	-0.16051047	-1.0497562	0.36750484	0.6258707	1	993	tags=66%, list=50%, signal=128%	P6vsREST
GO_NUCLEOID	GO_NUCLEOID		24	-0.17723122	-1.041251	0.38671875	0.63325757	1	1398	tags=88%, list=70%, signal=289%	P6vsREST
GO_ENDOSOME	GO_ENDOSOME		132	-0.08029326	-1.03893	0.37787056	0.62884486	1	683	tags=42%, list=34%, signal=59%	P6vsREST
GO_ER_TO_GOLGI_TRANSPORT_VESICLE_MEMBRANE	GO_ER_TO_GOLGI_TRANSPORT_VESICLE_MEMBRANE		17	-0.21068275	-1.0343883	0.40307102	0.62869847	1	993	tags=71%, list=50%, signal=139%	P6vsREST
GO_COATED_VESICLE_MEMBRANE	GO_COATED_VESICLE_MEMBRANE		46	-0.1288963	-1.0321479	0.39688715	0.6242626	1	1008	tags=63%, list=51%, signal=124%	P6vsREST
GO_SITE_OF_POLARIZED_GROWTH	GO_SITE_OF_POLARIZED_GROWTH		29	-0.16203564	-1.0154101	0.43383947	0.6465543	1	990	tags=66%, list=50%, signal=128%	P6vsREST
GO_PLASMA_MEMBRANE_PROTEIN_COMPLEX	GO_PLASMA_MEMBRANE_PROTEIN_COMPLEX		60	-0.10771342	-0.979687	0.47524753	0.7055634	1	358	tags=28%, list=18%, signal=33%	P6vsREST
GO_SYNAPSE	GO_SYNAPSE		96	-0.08638155	-0.9639786	0.4781746	0.7270666	1	1022	tags=59%, list=51%, signal=116%	P6vsREST
GO_TRANSPORT_VESICLE_MEMBRANE	GO_TRANSPORT_VESICLE_MEMBRANE		26	-0.1589223	-0.95908654	0.48785424	0.72719806	1	993	tags=65%, list=50%, signal=128%	P6vsREST
GO_LIPID_PARTICLE	GO_LIPID_PARTICLE		21	-0.17714286	-0.95882535	0.47974414	0.71835864	1	1362	tags=86%, list=68%, signal=267%	P6vsREST
GO_EXCITATORY_SYNAPSE	GO_EXCITATORY_SYNAPSE		28	-0.14859173	-0.9437786	0.513308	0.738812	1	1063	tags=68%, list=53%, signal=143%	P6vsREST
GO_PROTON_TRANSPORTING_TWO_SECTOR_ATPASE_COMPLEX	GO_PROTON_TRANSPORTING_TWO_SECTOR_ATPASE_COMPLEX		22	-0.16569956	-0.9347165	0.5249501	0.747584	1	1307	tags=82%, list=65%, signal=234%	P6vsREST
GO_NEURON_PROJECTION_TERMINUS	GO_NEURON_PROJECTION_TERMINUS		16	-0.19318186	-0.9061207	0.5447316	0.7931595	1	367	tags=38%, list=18%, signal=46%	P6vsREST
GO_VACUOLE	GO_VACUOLE		191	-0.059659753	-0.8985435	0.5639413	0.7982484	1	1325	tags=72%, list=66%, signal=193%	P6vsREST
GO_NUCLEAR_ENVELOPE	GO_NUCLEAR_ENVELOPE		89	-0.08313546	-0.89734215	0.56925994	0.7909605	1	291	tags=22%, list=15%, signal=25%	P6vsREST
GO_CYTOPLASMIC_MRNA_PROCESSING_BODY	GO_CYTOPLASMIC_MRNA_PROCESSING_BODY		26	-0.14880906	-0.88810396	0.55859375	0.7986928	1	1320	tags=81%, list=66%, signal=235%	P6vsREST
GO_MEMBRANE_MICRODOMAIN	GO_MEMBRANE_MICRODOMAIN		62	-0.09527305	-0.887208	0.6119403	0.7911192	1	1523	tags=85%, list=76%, signal=350%	P6vsREST
GO_GOLGI_ASSOCIATED_VESICLE	GO_GOLGI_ASSOCIATED_VESICLE		27	-0.14871246	-0.8796471	0.56850713	0.7953071	1	891	tags=59%, list=45%, signal=106%	P6vsREST
GO_SECRETORY_GRANULE_MEMBRANE	GO_SECRETORY_GRANULE_MEMBRANE		15	-0.18663976	-0.8752073	0.5694165	0.7942256	1	1095	tags=73%, list=55%, signal=161%	P6vsREST
GO_CLATHRIN_COATED_VESICLE	GO_CLATHRIN_COATED_VESICLE		34	-0.12565207	-0.87196654	0.6147541	0.79095197	1	1046	tags=65%, list=52%, signal=134%	P6vsREST
GO_NUCLEAR_PORE	GO_NUCLEAR_PORE		20	-0.16548583	-0.871915	0.61601645	0.78211	1	1670	tags=100%, list=84%, signal=606%	P6vsREST
GO_APICAL_PART_OF_CELL	GO_APICAL_PART_OF_CELL		47	-0.10783493	-0.86320496	0.6252505	0.789856	1	895	tags=55%, list=45%, signal=98%	P6vsREST
GO_CELL_SURFACE	GO_CELL_SURFACE		103	-0.07453106	-0.85696167	0.6374502	0.7922177	1	325	tags=23%, list=16%, signal=26%	P6vsREST
GO_LEADING_EDGE_MEMBRANE	GO_LEADING_EDGE_MEMBRANE		27	-0.13605328	-0.8532359	0.64143425	0.7897773	1	842	tags=56%, list=42%, signal=95%	P6vsREST
GO_ER_TO_GOLGI_TRANSPORT_VESICLE	GO_ER_TO_GOLGI_TRANSPORT_VESICLE		23	-0.14786577	-0.8493243	0.65234375	0.7882198	1	1011	tags=65%, list=51%, signal=131%	P6vsREST
GO_INTERMEDIATE_FILAMENT_CYTOSKELETON	GO_INTERMEDIATE_FILAMENT_CYTOSKELETON		23	-0.14784373	-0.84569144	0.6533613	0.78582054	1	230	tags=26%, list=12%, signal=29%	P6vsREST
GO_VESICLE_MEMBRANE	GO_VESICLE_MEMBRANE		104	-0.071088776	-0.8275639	0.6845361	0.8091232	1	1114	tags=63%, list=56%, signal=134%	P6vsREST
GO_REPLICATION_FORK	GO_REPLICATION_FORK		15	-0.17398621	-0.7940356	0.70321363	0.85741717	1	987	tags=67%, list=49%, signal=131%	P6vsREST
GO_CENTROSOME	GO_CENTROSOME		87	-0.071891785	-0.78621787	0.7252525	0.8610289	1	965	tags=55%, list=48%, signal=102%	P6vsREST
GO_COATED_PIT	GO_COATED_PIT		20	-0.14696357	-0.7819582	0.7753479	0.8585944	1	1008	tags=65%, list=51%, signal=130%	P6vsREST
GO_CLATHRIN_COATED_VESICLE_MEMBRANE	GO_CLATHRIN_COATED_VESICLE_MEMBRANE		20	-0.14696357	-0.7800248	0.7495069	0.85304135	1	1008	tags=65%, list=51%, signal=130%	P6vsREST
GO_DENDRITE	GO_DENDRITE		69	-0.07968384	-0.7609238	0.7588235	0.8742894	1	426	tags=29%, list=21%, signal=36%	P6vsREST
GO_EXTRINSIC_COMPONENT_OF_CYTOPLASMIC_SIDE_OF_PLASMA_MEMBRANE	GO_EXTRINSIC_COMPONENT_OF_CYTOPLASMIC_SIDE_OF_PLASMA_MEMBRANE		16	-0.157197	-0.76082575	0.7754319	0.8658692	1	563	tags=44%, list=28%, signal=60%	P6vsREST
GO_PLATELET_ALPHA_GRANULE	GO_PLATELET_ALPHA_GRANULE		21	-0.13856539	-0.75336653	0.7567568	0.86846995	1	1058	tags=67%, list=53%, signal=140%	P6vsREST
GO_SOMATODENDRITIC_COMPARTMENT	GO_SOMATODENDRITIC_COMPARTMENT		96	-0.067368396	-0.7531754	0.7912525	0.86022145	1	1370	tags=75%, list=69%, signal=228%	P6vsREST
GO_MICROTUBULE_ORGANIZING_CENTER_PART	GO_MICROTUBULE_ORGANIZING_CENTER_PART		21	-0.13803495	-0.75122947	0.75555557	0.8549032	1	964	tags=62%, list=48%, signal=118%	P6vsREST
GO_CELL_LEADING_EDGE	GO_CELL_LEADING_EDGE		88	-0.068705894	-0.7312497	0.8257426	0.87545997	1	1004	tags=57%, list=50%, signal=109%	P6vsREST
GO_MIDBODY	GO_MIDBODY		35	-0.10383917	-0.71869	0.83137256	0.883894	1	1052	tags=63%, list=53%, signal=131%	P6vsREST
GO_SYNAPSE_PART	GO_SYNAPSE_PART		78	-0.068059675	-0.700647	0.84380955	0.89867663	1	1022	tags=58%, list=51%, signal=114%	P6vsREST
GO_NEURON_PART	GO_NEURON_PART		179	-0.045642816	-0.69400096	0.84817815	0.89835286	1	1022	tags=55%, list=51%, signal=103%	P6vsREST
GO_MICROTUBULE_ORGANIZING_CENTER	GO_MICROTUBULE_ORGANIZING_CENTER		108	-0.057164155	-0.6908352	0.8438735	0.8941228	1	965	tags=54%, list=48%, signal=98%	P6vsREST
GO_RUFFLE	GO_RUFFLE		47	-0.08375275	-0.66909015	0.8917323	0.91111	1	857	tags=51%, list=43%, signal=87%	P6vsREST
GO_INCLUSION_BODY	GO_INCLUSION_BODY		17	-0.12192729	-0.6114028	0.93650794	0.9584065	1	699	tags=47%, list=35%, signal=72%	P6vsREST
GO_NEURON_SPINE	GO_NEURON_SPINE		18	-0.11852601	-0.6013377	0.94188374	0.9574959	1	1319	tags=78%, list=66%, signal=227%	P6vsREST
GO_DNA_PACKAGING_COMPLEX	GO_DNA_PACKAGING_COMPLEX		18	-0.11099877	-0.5772772	0.95809525	0.96492386	1	1223	tags=72%, list=61%, signal=185%	P6vsREST
GO_RUFFLE_MEMBRANE	GO_RUFFLE_MEMBRANE		21	-0.101844475	-0.5609419	0.9561753	0.9660745	1	85	tags=14%, list=4%, signal=15%	P6vsREST
GO_MITOCHONDRIAL_ENVELOPE	GO_MITOCHONDRIAL_ENVELOPE	Details ...	229	-0.2266813	-3.7685122	0	0	0	812	tags=61%, list=41%, signal=91%	P7vsPERO
GO_ORGANELLE_INNER_MEMBRANE	GO_ORGANELLE_INNER_MEMBRANE	Details ...	194	-0.22367476	-3.5631802	0	0	0	812	tags=61%, list=41%, signal=93%	P7vsPERO
GO_ENVELOPE	GO_ENVELOPE	Details ...	312	-0.18302731	-3.4237857	0	0	0	646	tags=48%, list=32%, signal=60%	P7vsPERO
GO_MITOCHONDRIAL_PART	GO_MITOCHONDRIAL_PART	Details ...	291	-0.17887154	-3.3234193	0	0	0	1109	tags=71%, list=56%, signal=136%	P7vsPERO
GO_NADH_DEHYDROGENASE_COMPLEX	GO_NADH_DEHYDROGENASE_COMPLEX	Details ...	25	-0.4767326	-2.8414953	0	2.14E-04	0.001	738	tags=84%, list=37%, signal=132%	P7vsPERO
GO_MITOCHONDRION	GO_MITOCHONDRION	Details ...	419	-0.13192476	-2.7935028	0	3.61E-04	0.002	1284	tags=75%, list=64%, signal=165%	P7vsPERO
GO_MITOCHONDRIAL_MEMBRANE_PART	GO_MITOCHONDRIAL_MEMBRANE_PART	Details ...	76	-0.25767547	-2.6479852	0	7.46E-04	0.005	478	tags=49%, list=24%, signal=62%	P7vsPERO
GO_MITOCHONDRIAL_PROTEIN_COMPLEX	GO_MITOCHONDRIAL_PROTEIN_COMPLEX	Details ...	73	-0.25567925	-2.4794962	0	0.002319978	0.017	521	tags=51%, list=26%, signal=66%	P7vsPERO
GO_ORGANELLAR_RIBOSOME	GO_ORGANELLAR_RIBOSOME	Details ...	30	-0.3757884	-2.4146929	0	0.003993496	0.033	859	tags=80%, list=43%, signal=138%	P7vsPERO
GO_CHROMOSOMAL_REGION	GO_CHROMOSOMAL_REGION	Details ...	60	-0.26952475	-2.387216	0.001976285	0.004438391	0.04	1076	tags=80%, list=54%, signal=168%	P7vsPERO
GO_INNER_MITOCHONDRIAL_MEMBRANE_PROTEIN_COMPLEX	GO_INNER_MITOCHONDRIAL_MEMBRANE_PROTEIN_COMPLEX	Details ...	58	-0.27274835	-2.3693533	0.001937985	0.004542632	0.045	436	tags=48%, list=22%, signal=60%	P7vsPERO
GO_OXIDOREDUCTASE_COMPLEX	GO_OXIDOREDUCTASE_COMPLEX	Details ...	43	-0.30242085	-2.3144748	0	0.00622659	0.067	478	tags=53%, list=24%, signal=69%	P7vsPERO
GO_RESPIRATORY_CHAIN	GO_RESPIRATORY_CHAIN	Details ...	41	-0.30384883	-2.273673	0.002028398	0.008103562	0.095	478	tags=54%, list=24%, signal=69%	P7vsPERO
GO_CATALYTIC_COMPLEX	GO_CATALYTIC_COMPLEX	Details ...	161	-0.14393015	-2.0801795	0.004032258	0.02803887	0.302	1175	tags=72%, list=59%, signal=161%	P7vsPERO
GO_CONDENSED_CHROMOSOME	GO_CONDENSED_CHROMOSOME	Details ...	31	-0.3094476	-2.0530963	0.005565863	0.031039368	0.348	1067	tags=84%, list=53%, signal=177%	P7vsPERO
GO_CLATHRIN_COATED_ENDOCYTIC_VESICLE	GO_CLATHRIN_COATED_ENDOCYTIC_VESICLE	Details ...	16	-0.4265152	-2.0526469	0.00189394	0.029315425	0.35	404	tags=63%, list=20%, signal=78%	P7vsPERO
GO_PROTEASOME_ACCESSORY_COMPLEX	GO_PROTEASOME_ACCESSORY_COMPLEX	Details ...	19	-0.38186514	-1.9965384	0.006134969	0.03870403	0.455	1137	tags=95%, list=57%, signal=218%	P7vsPERO
GO_CHROMOSOME_TELOMERIC_REGION	GO_CHROMOSOME_TELOMERIC_REGION	Details ...	33	-0.2843051	-1.9298835	0.01814516	0.054980673	0.594	1076	tags=82%, list=54%, signal=175%	P7vsPERO
GO_SPINDLE_POLE	GO_SPINDLE_POLE	Details ...	22	-0.34457034	-1.9118545	0.008230452	0.05713868	0.628	591	tags=64%, list=30%, signal=89%	P7vsPERO
GO_SPINDLE	GO_SPINDLE	Details ...	55	-0.22036438	-1.9103215	0.012096774	0.054924197	0.632	662	tags=55%, list=33%, signal=79%	P7vsPERO
GO_CHROMOSOME_CENTROMERIC_REGION	GO_CHROMOSOME_CENTROMERIC_REGION		29	-0.28844905	-1.832078	0.008230452	0.07930371	0.788	879	tags=72%, list=44%, signal=128%	P7vsPERO
GO_SOMATODENDRITIC_COMPARTMENT	GO_SOMATODENDRITIC_COMPARTMENT		96	-0.16133766	-1.8261734	0.008032128	0.078283675	0.799	339	tags=32%, list=17%, signal=37%	P7vsPERO
GO_MITOCHONDRIAL_MATRIX	GO_MITOCHONDRIAL_MATRIX		132	-0.13364871	-1.7741736	0.021484375	0.097889975	0.876	1264	tags=76%, list=63%, signal=193%	P7vsPERO
GO_DENDRITE	GO_DENDRITE		69	-0.18439718	-1.742875	0.036585364	0.11117772	0.919	311	tags=33%, list=16%, signal=38%	P7vsPERO
GO_CLATHRIN_COATED_VESICLE_MEMBRANE	GO_CLATHRIN_COATED_VESICLE_MEMBRANE		20	-0.32085022	-1.7286133	0.028	0.11558883	0.937	365	tags=50%, list=18%, signal=61%	P7vsPERO
GO_KINETOCHORE	GO_KINETOCHORE		20	-0.31325912	-1.6868546	0.019493178	0.13755931	0.97	879	tags=75%, list=44%, signal=133%	P7vsPERO
GO_CHROMOSOME	GO_CHROMOSOME		124	-0.13084164	-1.6505342	0.030549899	0.16033278	0.984	1076	tags=66%, list=54%, signal=135%	P7vsPERO
GO_COATED_VESICLE_MEMBRANE	GO_COATED_VESICLE_MEMBRANE		46	-0.20782605	-1.6467601	0.03245436	0.15721637	0.984	290	tags=35%, list=15%, signal=40%	P7vsPERO
GO_CENTROSOME	GO_CENTROSOME		87	-0.1575297	-1.6462281	0.02584493	0.15209837	0.984	1008	tags=66%, list=51%, signal=127%	P7vsPERO
GO_MEMBRANE_PROTEIN_COMPLEX	GO_MEMBRANE_PROTEIN_COMPLEX		224	-0.098204195	-1.6405605	0.030612245	0.15092373	0.986	424	tags=30%, list=21%, signal=34%	P7vsPERO
GO_NUCLEAR_OUTER_MEMBRANE_ENDOPLASMIC_RETICULUM_MEMBRANE_NETWORK	GO_NUCLEAR_OUTER_MEMBRANE_ENDOPLASMIC_RETICULUM_MEMBRANE_NETWORK		233	-0.099549875	-1.6315893	0.042944785	0.15295	0.992	1436	tags=81%, list=72%, signal=254%	P7vsPERO
GO_NUCLEAR_CHROMOSOME_TELOMERIC_REGION	GO_NUCLEAR_CHROMOSOME_TELOMERIC_REGION		29	-0.26022473	-1.6202381	0.03550296	0.15701002	0.993	1141	tags=83%, list=57%, signal=190%	P7vsPERO
GO_NUCLEAR_PORE	GO_NUCLEAR_PORE		20	-0.298583	-1.5884153	0.048262548	0.1776061	0.994	908	tags=75%, list=45%, signal=136%	P7vsPERO
GO_INTRINSIC_COMPONENT_OF_MITOCHONDRIAL_MEMBRANE	GO_INTRINSIC_COMPONENT_OF_MITOCHONDRIAL_MEMBRANE		15	-0.3355881	-1.5637125	0.06275304	0.1941191	0.998	933	tags=80%, list=47%, signal=149%	P7vsPERO
GO_MICROTUBULE_ORGANIZING_CENTER	GO_MICROTUBULE_ORGANIZING_CENTER		108	-0.13227794	-1.5508616	0.06090373	0.19963871	0.999	1008	tags=63%, list=51%, signal=120%	P7vsPERO
GO_POSTSYNAPSE	GO_POSTSYNAPSE		49	-0.18679704	-1.5045547	0.070726916	0.238571	1	452	tags=41%, list=23%, signal=51%	P7vsPERO
GO_ORGANELLE_SUBCOMPARTMENT	GO_ORGANELLE_SUBCOMPARTMENT		62	-0.15998933	-1.474386	0.09607843	0.26426756	1	1591	tags=95%, list=80%, signal=454%	P7vsPERO
GO_NUCLEOPLASM_PART	GO_NUCLEOPLASM_PART		77	-0.14379783	-1.470162	0.072265625	0.2619683	1	1073	tags=68%, list=54%, signal=140%	P7vsPERO
GO_CLATHRIN_COATED_VESICLE	GO_CLATHRIN_COATED_VESICLE		34	-0.2134976	-1.4606705	0.08514851	0.26495236	1	404	tags=41%, list=20%, signal=51%	P7vsPERO
GO_NUCLEAR_SPECK	GO_NUCLEAR_SPECK		31	-0.21774606	-1.4234445	0.09368636	0.3032601	1	217	tags=32%, list=11%, signal=36%	P7vsPERO
GO_ORGANELLAR_LARGE_RIBOSOMAL_SUBUNIT	GO_ORGANELLAR_LARGE_RIBOSOMAL_SUBUNIT		15	-0.3057715	-1.4113963	0.09698276	0.3109137	1	859	tags=73%, list=43%, signal=128%	P7vsPERO
GO_NUCLEAR_BODY	GO_NUCLEAR_BODY		58	-0.16045694	-1.4085883	0.11270492	0.3071012	1	1101	tags=71%, list=55%, signal=153%	P7vsPERO
GO_MICROTUBULE	GO_MICROTUBULE		87	-0.13246392	-1.3987824	0.115079366	0.3117991	1	597	tags=43%, list=30%, signal=58%	P7vsPERO
GO_OUTER_MEMBRANE	GO_OUTER_MEMBRANE		54	-0.16292866	-1.3970926	0.085877866	0.30687538	1	1274	tags=80%, list=64%, signal=214%	P7vsPERO
GO_EXCITATORY_SYNAPSE	GO_EXCITATORY_SYNAPSE		28	-0.21936697	-1.38067	0.13173653	0.32016733	1	496	tags=46%, list=25%, signal=61%	P7vsPERO
GO_VESICLE_MEMBRANE	GO_VESICLE_MEMBRANE		104	-0.11902338	-1.3688892	0.12761506	0.3289676	1	294	tags=26%, list=15%, signal=29%	P7vsPERO
GO_INTRINSIC_COMPONENT_OF_ORGANELLE_MEMBRANE	GO_INTRINSIC_COMPONENT_OF_ORGANELLE_MEMBRANE		53	-0.1602657	-1.3433943	0.15434782	0.3567726	1	1309	tags=81%, list=66%, signal=229%	P7vsPERO
GO_NEURON_PART	GO_NEURON_PART		179	-0.09014187	-1.3383279	0.13821138	0.35643604	1	339	tags=25%, list=17%, signal=28%	P7vsPERO
GO_RIBONUCLEOPROTEIN_GRANULE	GO_RIBONUCLEOPROTEIN_GRANULE		64	-0.14298657	-1.3272468	0.1411043	0.36360553	1	99	tags=19%, list=5%, signal=19%	P7vsPERO
GO_GOLGI_STACK	GO_GOLGI_STACK		24	-0.23073022	-1.3252429	0.15060242	0.35912526	1	1542	tags=100%, list=77%, signal=434%	P7vsPERO
GO_SYNAPSE_PART	GO_SYNAPSE_PART		78	-0.12456886	-1.3249513	0.13147411	0.352467	1	453	tags=35%, list=23%, signal=43%	P7vsPERO
GO_GOLGI_APPARATUS_PART	GO_GOLGI_APPARATUS_PART		130	-0.10004946	-1.3248249	0.1592233	0.3458542	1	1580	tags=88%, list=79%, signal=397%	P7vsPERO
GO_ENDOCYTIC_VESICLE_MEMBRANE	GO_ENDOCYTIC_VESICLE_MEMBRANE		41	-0.1738507	-1.3177512	0.13104838	0.34899178	1	294	tags=32%, list=15%, signal=36%	P7vsPERO
GO_LYTIC_VACUOLE_MEMBRANE	GO_LYTIC_VACUOLE_MEMBRANE		58	-0.14956768	-1.3044953	0.18012422	0.3601187	1	365	tags=33%, list=18%, signal=39%	P7vsPERO
GO_COATED_VESICLE	GO_COATED_VESICLE		68	-0.13729562	-1.30365	0.14285715	0.35459477	1	294	tags=28%, list=15%, signal=32%	P7vsPERO
GO_MICROTUBULE_CYTOSKELETON	GO_MICROTUBULE_CYTOSKELETON		188	-0.08310583	-1.3004445	0.15105163	0.35242537	1	1008	tags=58%, list=51%, signal=106%	P7vsPERO
GO_GOLGI_APPARATUS	GO_GOLGI_APPARATUS		207	-0.08117508	-1.292311	0.16699801	0.3570383	1	1630	tags=89%, list=82%, signal=434%	P7vsPERO
GO_NUCLEAR_CHROMOSOME	GO_NUCLEAR_CHROMOSOME		69	-0.1337891	-1.276428	0.1765835	0.37302732	1	1016	tags=64%, list=51%, signal=125%	P7vsPERO
GO_SYNAPSE	GO_SYNAPSE		96	-0.112280644	-1.2545488	0.20084566	0.39764178	1	453	tags=33%, list=23%, signal=41%	P7vsPERO
GO_COATED_MEMBRANE	GO_COATED_MEMBRANE		31	-0.18964133	-1.2537183	0.20921305	0.39224297	1	401	tags=39%, list=20%, signal=48%	P7vsPERO
GO_CLATHRIN_COAT	GO_CLATHRIN_COAT		16	-0.257197	-1.2499958	0.2107438	0.39080986	1	365	tags=44%, list=18%, signal=53%	P7vsPERO
GO_SYNAPTIC_MEMBRANE	GO_SYNAPTIC_MEMBRANE		22	-0.22064108	-1.2430624	0.20315582	0.39389417	1	1380	tags=91%, list=69%, signal=291%	P7vsPERO
GO_NEURON_PROJECTION	GO_NEURON_PROJECTION		142	-0.09170881	-1.2329755	0.19329388	0.40248483	1	337	tags=25%, list=17%, signal=28%	P7vsPERO
GO_AXON_PART	GO_AXON_PART		25	-0.20535767	-1.232471	0.18023255	0.39684117	1	714	tags=56%, list=36%, signal=86%	P7vsPERO
GO_LYTIC_VACUOLE	GO_LYTIC_VACUOLE		95	-0.10693538	-1.2233685	0.2193676	0.40307546	1	365	tags=28%, list=18%, signal=33%	P7vsPERO
GO_ORGANELLE_ENVELOPE_LUMEN	GO_ORGANELLE_ENVELOPE_LUMEN		26	-0.20050761	-1.2223535	0.2099792	0.39850476	1	604	tags=50%, list=30%, signal=71%	P7vsPERO
GO_PRESYNAPSE	GO_PRESYNAPSE		32	-0.18272662	-1.2160554	0.21314742	0.40164205	1	453	tags=41%, list=23%, signal=52%	P7vsPERO
GO_COATED_PIT	GO_COATED_PIT		20	-0.2263158	-1.2151893	0.21965317	0.39709574	1	452	tags=45%, list=23%, signal=58%	P7vsPERO
GO_CYTOPLASMIC_STRESS_GRANULE	GO_CYTOPLASMIC_STRESS_GRANULE		18	-0.23424336	-1.2032199	0.24267782	0.40809542	1	203	tags=33%, list=10%, signal=37%	P7vsPERO
GO_INTRINSIC_COMPONENT_OF_PLASMA_MEMBRANE	GO_INTRINSIC_COMPONENT_OF_PLASMA_MEMBRANE		94	-0.10821754	-1.196838	0.2398374	0.41122356	1	687	tags=45%, list=34%, signal=65%	P7vsPERO
GO_NEURON_SPINE	GO_NEURON_SPINE		18	-0.2377261	-1.1936113	0.23353294	0.41004694	1	307	tags=39%, list=15%, signal=46%	P7vsPERO
GO_CYTOPLASMIC_MRNA_PROCESSING_BODY	GO_CYTOPLASMIC_MRNA_PROCESSING_BODY		26	-0.1965248	-1.1924886	0.22961374	0.4059432	1	1226	tags=81%, list=61%, signal=207%	P7vsPERO
GO_TRANSFERASE_COMPLEX	GO_TRANSFERASE_COMPLEX		84	-0.114738986	-1.1921028	0.23938224	0.4009779	1	1540	tags=88%, list=77%, signal=369%	P7vsPERO
GO_SITE_OF_POLARIZED_GROWTH	GO_SITE_OF_POLARIZED_GROWTH		29	-0.1850709	-1.1916822	0.23617022	0.39616132	1	1220	tags=79%, list=61%, signal=201%	P7vsPERO
GO_MICROTUBULE_ORGANIZING_CENTER_PART	GO_MICROTUBULE_ORGANIZING_CENTER_PART		21	-0.21699819	-1.1805737	0.24081632	0.4062195	1	713	tags=57%, list=36%, signal=88%	P7vsPERO
GO_ENDOPLASMIC_RETICULUM_PART	GO_ENDOPLASMIC_RETICULUM_PART		269	-0.06661099	-1.179686	0.232	0.40208355	1	1600	tags=86%, list=80%, signal=375%	P7vsPERO
GO_GOLGI_MEMBRANE	GO_GOLGI_MEMBRANE		113	-0.099507	-1.177704	0.25	0.39984787	1	1580	tags=88%, list=79%, signal=401%	P7vsPERO
GO_LAMELLIPODIUM	GO_LAMELLIPODIUM		41	-0.1526293	-1.1475197	0.26452905	0.43777272	1	871	tags=59%, list=44%, signal=102%	P7vsPERO
GO_GOLGI_CISTERNA	GO_GOLGI_CISTERNA		17	-0.2299141	-1.1366676	0.27474746	0.44819146	1	1542	tags=100%, list=77%, signal=436%	P7vsPERO
GO_SUPRAMOLECULAR_FIBER	GO_SUPRAMOLECULAR_FIBER		126	-0.08790423	-1.1240479	0.30321285	0.4616751	1	597	tags=38%, list=30%, signal=51%	P7vsPERO
GO_REPLICATION_FORK	GO_REPLICATION_FORK		15	-0.2392731	-1.1144619	0.30392158	0.47108507	1	1523	tags=100%, list=76%, signal=419%	P7vsPERO
GO_INTRINSIC_COMPONENT_OF_ENDOPLASMIC_RETICULUM_MEMBRANE	GO_INTRINSIC_COMPONENT_OF_ENDOPLASMIC_RETICULUM_MEMBRANE		32	-0.16535135	-1.1121659	0.3064833	0.4687697	1	1298	tags=81%, list=65%, signal=229%	P7vsPERO
GO_CELL_DIVISION_SITE	GO_CELL_DIVISION_SITE		17	-0.22420712	-1.1005287	0.30332682	0.479984	1	614	tags=53%, list=31%, signal=76%	P7vsPERO
GO_VESICLE_COAT	GO_VESICLE_COAT		24	-0.1767241	-1.0795243	0.35157895	0.5054688	1	401	tags=38%, list=20%, signal=46%	P7vsPERO
GO_TRANSLATION_PREINITIATION_COMPLEX	GO_TRANSLATION_PREINITIATION_COMPLEX		15	-0.23287901	-1.0726124	0.36062378	0.5105084	1	205	tags=33%, list=10%, signal=37%	P7vsPERO
GO_NUCLEAR_MEMBRANE	GO_NUCLEAR_MEMBRANE		50	-0.124994904	-1.0622475	0.3611111	0.5217587	1	636	tags=44%, list=32%, signal=63%	P7vsPERO
GO_VACUOLAR_MEMBRANE	GO_VACUOLAR_MEMBRANE		117	-0.08360967	-1.043295	0.35564053	0.5463737	1	1584	tags=87%, list=79%, signal=398%	P7vsPERO
GO_TRANSPORT_VESICLE_MEMBRANE	GO_TRANSPORT_VESICLE_MEMBRANE		26	-0.16962124	-1.0371906	0.3731959	0.5496241	1	281	tags=31%, list=14%, signal=35%	P7vsPERO
GO_TRANSPORT_VESICLE	GO_TRANSPORT_VESICLE		69	-0.10699971	-1.0361387	0.37711865	0.5452011	1	518	tags=36%, list=26%, signal=47%	P7vsPERO
GO_CELL_LEADING_EDGE	GO_CELL_LEADING_EDGE		88	-0.095888086	-1.0164293	0.40039447	0.57174706	1	748	tags=47%, list=37%, signal=71%	P7vsPERO
GO_NUCLEAR_ENVELOPE	GO_NUCLEAR_ENVELOPE		89	-0.09166112	-0.9905043	0.4509018	0.61006	1	656	tags=42%, list=33%, signal=59%	P7vsPERO
GO_NEURON_PROJECTION_TERMINUS	GO_NEURON_PROJECTION_TERMINUS		16	-0.20694448	-0.98516846	0.46153846	0.61214185	1	714	tags=56%, list=36%, signal=87%	P7vsPERO
GO_TRANS_GOLGI_NETWORK	GO_TRANS_GOLGI_NETWORK		35	-0.13959351	-0.97174644	0.48659793	0.6287174	1	1210	tags=74%, list=61%, signal=185%	P7vsPERO
GO_RECYCLING_ENDOSOME	GO_RECYCLING_ENDOSOME		26	-0.1558766	-0.9588783	0.48842105	0.644232	1	999	tags=65%, list=50%, signal=129%	P7vsPERO
GO_ENDOPLASMIC_RETICULUM	GO_ENDOPLASMIC_RETICULUM		336	-0.048701953	-0.95579636	0.47737557	0.6427366	1	1732	tags=91%, list=87%, signal=571%	P7vsPERO
GO_PLASMA_MEMBRANE_PROTEIN_COMPLEX	GO_PLASMA_MEMBRANE_PROTEIN_COMPLEX		60	-0.104097724	-0.94168025	0.50595236	0.66003317	1	365	tags=28%, list=18%, signal=34%	P7vsPERO
GO_METHYLTRANSFERASE_COMPLEX	GO_METHYLTRANSFERASE_COMPLEX		19	-0.17615737	-0.91474974	0.5679245	0.6988349	1	178	tags=26%, list=9%, signal=29%	P7vsPERO
GO_GOLGI_ASSOCIATED_VESICLE_MEMBRANE	GO_GOLGI_ASSOCIATED_VESICLE_MEMBRANE		16	-0.19292934	-0.90821826	0.54285717	0.7028921	1	118	tags=25%, list=6%, signal=26%	P7vsPERO
GO_LEADING_EDGE_MEMBRANE	GO_LEADING_EDGE_MEMBRANE		27	-0.14624834	-0.9056983	0.57224333	0.70032716	1	748	tags=52%, list=37%, signal=82%	P7vsPERO
GO_AXON	GO_AXON		54	-0.10702981	-0.8991356	0.5897436	0.70402354	1	939	tags=57%, list=47%, signal=105%	P7vsPERO
GO_ENDOSOMAL_PART	GO_ENDOSOMAL_PART		86	-0.08256423	-0.89779437	0.574	0.69910544	1	1584	tags=87%, list=79%, signal=404%	P7vsPERO
GO_TRANS_GOLGI_NETWORK_MEMBRANE	GO_TRANS_GOLGI_NETWORK_MEMBRANE		17	-0.1732604	-0.84504867	0.64796907	0.7826926	1	480	tags=41%, list=24%, signal=54%	P7vsPERO
GO_GOLGI_ASSOCIATED_VESICLE	GO_GOLGI_ASSOCIATED_VESICLE		27	-0.13770856	-0.840815	0.63273454	0.7824223	1	1578	tags=93%, list=79%, signal=436%	P7vsPERO
GO_RUFFLE_MEMBRANE	GO_RUFFLE_MEMBRANE		21	-0.15115128	-0.8272887	0.6927593	0.79829204	1	748	tags=52%, list=37%, signal=83%	P7vsPERO
GO_PRERIBOSOME	GO_PRERIBOSOME		17	-0.16226257	-0.8118009	0.68292683	0.8157032	1	854	tags=59%, list=43%, signal=102%	P7vsPERO
GO_CELL_PROJECTION_PART	GO_CELL_PROJECTION_PART		122	-0.0651539	-0.8075672	0.68495935	0.81510705	1	337	tags=23%, list=17%, signal=26%	P7vsPERO
GO_ENDOCYTIC_VESICLE	GO_ENDOCYTIC_VESICLE		71	-0.08145599	-0.7942115	0.74509805	0.82866645	1	294	tags=23%, list=15%, signal=25%	P7vsPERO
GO_INCLUSION_BODY	GO_INCLUSION_BODY		17	-0.15616919	-0.77693087	0.7654321	0.8488404	1	279	tags=29%, list=14%, signal=34%	P7vsPERO
GO_LIPID_PARTICLE	GO_LIPID_PARTICLE		21	-0.14085592	-0.7667526	0.75883573	0.85617363	1	103	tags=19%, list=5%, signal=20%	P7vsPERO
GO_PLASMA_MEMBRANE_RECEPTOR_COMPLEX	GO_PLASMA_MEMBRANE_RECEPTOR_COMPLEX		22	-0.13788341	-0.76094764	0.76817286	0.8571366	1	999	tags=64%, list=50%, signal=126%	P7vsPERO
GO_MITOTIC_SPINDLE	GO_MITOTIC_SPINDLE		15	-0.1633855	-0.7569657	0.77062374	0.85522395	1	1008	tags=67%, list=51%, signal=134%	P7vsPERO
GO_ER_TO_GOLGI_TRANSPORT_VESICLE_MEMBRANE	GO_ER_TO_GOLGI_TRANSPORT_VESICLE_MEMBRANE		17	-0.15515858	-0.75329864	0.8057851	0.8528781	1	281	tags=29%, list=14%, signal=34%	P7vsPERO
GO_SECRETORY_GRANULE_MEMBRANE	GO_SECRETORY_GRANULE_MEMBRANE		15	-0.15840486	-0.7416628	0.766129	0.8620054	1	1284	tags=80%, list=64%, signal=223%	P7vsPERO
GO_CELL_BODY	GO_CELL_BODY		85	-0.06888907	-0.72992826	0.8030593	0.87080306	1	339	tags=24%, list=17%, signal=27%	P7vsPERO
GO_ACTOMYOSIN	GO_ACTOMYOSIN		22	-0.1256793	-0.7181814	0.83299387	0.8792865	1	388	tags=32%, list=19%, signal=39%	P7vsPERO
GO_ENDOPLASMIC_RETICULUM_GOLGI_INTERMEDIATE_COMPARTMENT_MEMBRANE	GO_ENDOPLASMIC_RETICULUM_GOLGI_INTERMEDIATE_COMPARTMENT_MEMBRANE		29	-0.10569218	-0.6803102	0.8843137	0.9181278	1	1032	tags=62%, list=52%, signal=127%	P7vsPERO
GO_ACTIN_BASED_CELL_PROJECTION	GO_ACTIN_BASED_CELL_PROJECTION		34	-0.098099165	-0.6789506	0.88461536	0.91204786	1	1511	tags=85%, list=76%, signal=345%	P7vsPERO
GO_MIDBODY	GO_MIDBODY		35	-0.09454363	-0.6463101	0.8697395	0.93870395	1	614	tags=40%, list=31%, signal=57%	P7vsPERO
GO_VACUOLAR_PART	GO_VACUOLAR_PART		135	-0.047449615	-0.619209	0.92911875	0.95610684	1	1406	tags=75%, list=70%, signal=236%	P7vsPERO
GO_EARLY_ENDOSOME_MEMBRANE	GO_EARLY_ENDOSOME_MEMBRANE		24	-0.10598376	-0.6175953	0.9253438	0.9494524	1	1289	tags=75%, list=65%, signal=209%	P7vsPERO
GO_UBIQUITIN_LIGASE_COMPLEX	GO_UBIQUITIN_LIGASE_COMPLEX		15	-0.123472996	-0.56889665	0.97510374	0.97667927	1	954	tags=60%, list=48%, signal=114%	P7vsPERO
GO_PHAGOCYTIC_VESICLE_MEMBRANE	GO_PHAGOCYTIC_VESICLE_MEMBRANE		20	-0.105060734	-0.5527998	0.9655172	0.97774273	1	991	tags=60%, list=50%, signal=118%	P7vsPERO
GO_EARLY_ENDOSOME	GO_EARLY_ENDOSOME		59	-0.058871396	-0.51724386	0.97604793	0.9843341	1	1477	tags=80%, list=74%, signal=297%	P7vsPERO
GO_MITOCHONDRIAL_ENVELOPE	GO_MITOCHONDRIAL_ENVELOPE	Details ...	229	-0.33719108	-5.626902	0	0	0	547	tags=57%, list=27%, signal=70%	P7vsREST
GO_MITOCHONDRIAL_PART	GO_MITOCHONDRIAL_PART	Details ...	291	-0.30415496	-5.4797864	0	0	0	525	tags=52%, list=26%, signal=61%	P7vsREST
GO_ORGANELLE_INNER_MEMBRANE	GO_ORGANELLE_INNER_MEMBRANE	Details ...	194	-0.3384098	-5.319706	0	0	0	739	tags=68%, list=37%, signal=97%	P7vsREST
GO_ENVELOPE	GO_ENVELOPE	Details ...	312	-0.27387482	-5.167027	0	0	0	525	tags=49%, list=26%, signal=57%	P7vsREST
GO_MITOCHONDRION	GO_MITOCHONDRION	Details ...	419	-0.22182386	-4.6594825	0	0	0	542	tags=45%, list=27%, signal=48%	P7vsREST
GO_NADH_DEHYDROGENASE_COMPLEX	GO_NADH_DEHYDROGENASE_COMPLEX	Details ...	25	-0.638072	-3.8591042	0	0	0	420	tags=84%, list=21%, signal=105%	P7vsREST
GO_MITOCHONDRIAL_MEMBRANE_PART	GO_MITOCHONDRIAL_MEMBRANE_PART	Details ...	76	-0.36112943	-3.6448276	0	0	0	542	tags=62%, list=27%, signal=82%	P7vsREST
GO_RESPIRATORY_CHAIN	GO_RESPIRATORY_CHAIN	Details ...	41	-0.4580251	-3.4044127	0	0	0	420	tags=66%, list=21%, signal=82%	P7vsREST
GO_MITOCHONDRIAL_PROTEIN_COMPLEX	GO_MITOCHONDRIAL_PROTEIN_COMPLEX	Details ...	73	-0.34394744	-3.4031856	0	0	0	570	tags=62%, list=29%, signal=83%	P7vsREST
GO_OXIDOREDUCTASE_COMPLEX	GO_OXIDOREDUCTASE_COMPLEX	Details ...	43	-0.42894056	-3.3269727	0	0	0	463	tags=65%, list=23%, signal=83%	P7vsREST
GO_INNER_MITOCHONDRIAL_MEMBRANE_PROTEIN_COMPLEX	GO_INNER_MITOCHONDRIAL_MEMBRANE_PROTEIN_COMPLEX	Details ...	58	-0.36979115	-3.307122	0	0	0	420	tags=57%, list=21%, signal=70%	P7vsREST
GO_MITOCHONDRIAL_MATRIX	GO_MITOCHONDRIAL_MATRIX	Details ...	132	-0.23579139	-3.0594487	0	0	0	998	tags=72%, list=50%, signal=134%	P7vsREST
GO_ORGANELLAR_RIBOSOME	GO_ORGANELLAR_RIBOSOME	Details ...	30	-0.42689046	-2.7821033	0	8.29E-05	0.001	692	tags=77%, list=35%, signal=116%	P7vsREST
GO_INTRINSIC_COMPONENT_OF_PLASMA_MEMBRANE	GO_INTRINSIC_COMPONENT_OF_PLASMA_MEMBRANE	Details ...	94	-0.24821573	-2.7671719	0	1.52E-04	0.002	718	tags=60%, list=36%, signal=89%	P7vsREST
GO_NUCLEAR_OUTER_MEMBRANE_ENDOPLASMIC_RETICULUM_MEMBRANE_NETWORK	GO_NUCLEAR_OUTER_MEMBRANE_ENDOPLASMIC_RETICULUM_MEMBRANE_NETWORK	Details ...	233	-0.1532089	-2.5466127	0	6.72E-04	0.01	1290	tags=78%, list=65%, signal=195%	P7vsREST
GO_INTRINSIC_COMPONENT_OF_ORGANELLE_MEMBRANE	GO_INTRINSIC_COMPONENT_OF_ORGANELLE_MEMBRANE	Details ...	53	-0.25175038	-2.1925523	0	0.010018515	0.154	604	tags=55%, list=30%, signal=76%	P7vsREST
GO_OUTER_MEMBRANE	GO_OUTER_MEMBRANE	Details ...	54	-0.2440783	-2.080616	0.006048387	0.020869378	0.295	525	tags=50%, list=26%, signal=66%	P7vsREST
GO_CATALYTIC_COMPLEX	GO_CATALYTIC_COMPLEX	Details ...	161	-0.14863169	-2.0760803	0.002074689	0.020400623	0.306	1030	tags=65%, list=52%, signal=124%	P7vsREST
GO_ENDOPLASMIC_RETICULUM	GO_ENDOPLASMIC_RETICULUM	Details ...	336	-0.10448222	-2.0582657	0	0.02122578	0.324	1081	tags=63%, list=54%, signal=114%	P7vsREST
GO_ENDOPLASMIC_RETICULUM_PART	GO_ENDOPLASMIC_RETICULUM_PART	Details ...	269	-0.11604886	-2.0145245	0.00203666	0.025735954	0.39	1433	tags=82%, list=72%, signal=251%	P7vsREST
GO_MEMBRANE_PROTEIN_COMPLEX	GO_MEMBRANE_PROTEIN_COMPLEX		224	-0.12101942	-2.0008798	0.005825243	0.02686213	0.424	740	tags=48%, list=37%, signal=67%	P7vsREST
GO_INTRINSIC_COMPONENT_OF_MITOCHONDRIAL_MEMBRANE	GO_INTRINSIC_COMPONENT_OF_MITOCHONDRIAL_MEMBRANE		15	-0.40922093	-1.8972846	0.005905512	0.048412334	0.665	521	tags=67%, list=26%, signal=90%	P7vsREST
GO_ORGANELLAR_LARGE_RIBOSOMAL_SUBUNIT	GO_ORGANELLAR_LARGE_RIBOSOMAL_SUBUNIT		15	-0.39064446	-1.8524102	0.009920635	0.059300143	0.747	957	tags=87%, list=48%, signal=165%	P7vsREST
GO_ORGANELLE_ENVELOPE_LUMEN	GO_ORGANELLE_ENVELOPE_LUMEN		26	-0.2964467	-1.8277581	0.013384321	0.065422386	0.798	415	tags=50%, list=21%, signal=62%	P7vsREST
GO_ORGANELLE_SUBCOMPARTMENT	GO_ORGANELLE_SUBCOMPARTMENT		62	-0.1939487	-1.7517794	0.022	0.0921248	0.906	1139	tags=76%, list=57%, signal=171%	P7vsREST
GO_ENDOPLASMIC_RETICULUM_GOLGI_INTERMEDIATE_COMPARTMENT_MEMBRANE	GO_ENDOPLASMIC_RETICULUM_GOLGI_INTERMEDIATE_COMPARTMENT_MEMBRANE		29	-0.24853179	-1.6119044	0.03809524	0.17950824	0.995	1164	tags=83%, list=58%, signal=196%	P7vsREST
GO_CHROMOSOMAL_REGION	GO_CHROMOSOMAL_REGION		60	-0.17207299	-1.5604193	0.06187625	0.22060609	0.999	1431	tags=88%, list=72%, signal=303%	P7vsREST
GO_SOMATODENDRITIC_COMPARTMENT	GO_SOMATODENDRITIC_COMPARTMENT		96	-0.13962714	-1.5543895	0.056485355	0.21850201	0.999	505	tags=39%, list=25%, signal=49%	P7vsREST
GO_SYNAPTIC_MEMBRANE	GO_SYNAPTIC_MEMBRANE		22	-0.2762734	-1.5447347	0.051485147	0.22017483	0.999	998	tags=77%, list=50%, signal=153%	P7vsREST
GO_DENDRITE	GO_DENDRITE		69	-0.15878104	-1.5159007	0.07355865	0.2424656	0.999	505	tags=41%, list=25%, signal=52%	P7vsREST
GO_CYTOPLASMIC_STRESS_GRANULE	GO_CYTOPLASMIC_STRESS_GRANULE		18	-0.298899	-1.5096105	0.07024793	0.2416934	0.999	1184	tags=89%, list=59%, signal=217%	P7vsREST
GO_GOLGI_APPARATUS_PART	GO_GOLGI_APPARATUS_PART		130	-0.11422209	-1.4814652	0.08057851	0.26383355	0.999	1139	tags=68%, list=57%, signal=147%	P7vsREST
GO_TRANS_GOLGI_NETWORK	GO_TRANS_GOLGI_NETWORK		35	-0.20488091	-1.4629928	0.10062893	0.27672532	1	1139	tags=77%, list=57%, signal=177%	P7vsREST
GO_PROTEASOME_ACCESSORY_COMPLEX	GO_PROTEASOME_ACCESSORY_COMPLEX		19	-0.2761494	-1.4612011	0.06846473	0.27049997	1	1346	tags=95%, list=67%, signal=288%	P7vsREST
GO_GOLGI_APPARATUS	GO_GOLGI_APPARATUS		207	-0.090407565	-1.4555789	0.098425195	0.2697239	1	1141	tags=65%, list=57%, signal=136%	P7vsREST
GO_SECRETORY_GRANULE_MEMBRANE	GO_SECRETORY_GRANULE_MEMBRANE		15	-0.31139156	-1.4527907	0.07992565	0.2652859	1	1114	tags=87%, list=56%, signal=195%	P7vsREST
GO_LYTIC_VACUOLE_MEMBRANE	GO_LYTIC_VACUOLE_MEMBRANE		58	-0.16198716	-1.4489672	0.08442777	0.26229757	1	513	tags=41%, list=26%, signal=54%	P7vsREST
GO_INTRINSIC_COMPONENT_OF_ENDOPLASMIC_RETICULUM_MEMBRANE	GO_INTRINSIC_COMPONENT_OF_ENDOPLASMIC_RETICULUM_MEMBRANE		32	-0.21588598	-1.4200586	0.102970295	0.28912914	1	575	tags=50%, list=29%, signal=69%	P7vsREST
GO_CHROMOSOME_TELOMERIC_REGION	GO_CHROMOSOME_TELOMERIC_REGION		33	-0.2040785	-1.3854043	0.10865191	0.3254262	1	1173	tags=79%, list=59%, signal=188%	P7vsREST
GO_VESICLE_MEMBRANE	GO_VESICLE_MEMBRANE		104	-0.11599445	-1.379252	0.112426035	0.3250374	1	1125	tags=67%, list=56%, signal=146%	P7vsREST
GO_PLASMA_MEMBRANE_RECEPTOR_COMPLEX	GO_PLASMA_MEMBRANE_RECEPTOR_COMPLEX		22	-0.24679932	-1.3701046	0.13786408	0.3300185	1	784	tags=64%, list=39%, signal=104%	P7vsREST
GO_SYNAPSE	GO_SYNAPSE		96	-0.12072364	-1.360022	0.14931238	0.33477414	1	832	tags=53%, list=42%, signal=87%	P7vsREST
GO_NUCLEAR_CHROMOSOME_TELOMERIC_REGION	GO_NUCLEAR_CHROMOSOME_TELOMERIC_REGION		29	-0.20896515	-1.3368372	0.1595092	0.35859662	1	1173	tags=79%, list=59%, signal=190%	P7vsREST
GO_CLATHRIN_COATED_ENDOCYTIC_VESICLE	GO_CLATHRIN_COATED_ENDOCYTIC_VESICLE		16	-0.27550507	-1.324321	0.15448852	0.36865804	1	703	tags=63%, list=35%, signal=96%	P7vsREST
GO_GOLGI_MEMBRANE	GO_GOLGI_MEMBRANE		113	-0.10857274	-1.3081294	0.15642458	0.38312748	1	1139	tags=67%, list=57%, signal=148%	P7vsREST
GO_TRANSPORT_VESICLE	GO_TRANSPORT_VESICLE		69	-0.1348646	-1.3033744	0.14619882	0.38131982	1	985	tags=62%, list=49%, signal=119%	P7vsREST
GO_ENDOCYTIC_VESICLE_MEMBRANE	GO_ENDOCYTIC_VESICLE_MEMBRANE		41	-0.16385755	-1.2810136	0.1779661	0.40624925	1	703	tags=51%, list=35%, signal=77%	P7vsREST
GO_PLASMA_MEMBRANE_PROTEIN_COMPLEX	GO_PLASMA_MEMBRANE_PROTEIN_COMPLEX		60	-0.13877404	-1.2435802	0.19327731	0.45590946	1	564	tags=42%, list=28%, signal=56%	P7vsREST
GO_NUCLEAR_MEMBRANE	GO_NUCLEAR_MEMBRANE		50	-0.15029809	-1.242871	0.19348268	0.44794965	1	467	tags=38%, list=23%, signal=48%	P7vsREST
GO_CHROMOSOME_CENTROMERIC_REGION	GO_CHROMOSOME_CENTROMERIC_REGION		29	-0.19709691	-1.2185006	0.217119	0.4793047	1	1334	tags=86%, list=67%, signal=256%	P7vsREST
GO_COATED_VESICLE_MEMBRANE	GO_COATED_VESICLE_MEMBRANE		46	-0.15041247	-1.2154835	0.21980198	0.4751429	1	1183	tags=74%, list=59%, signal=177%	P7vsREST
GO_GOLGI_ASSOCIATED_VESICLE	GO_GOLGI_ASSOCIATED_VESICLE		27	-0.18813838	-1.1873664	0.23300971	0.5128253	1	1183	tags=78%, list=59%, signal=188%	P7vsREST
GO_ER_TO_GOLGI_TRANSPORT_VESICLE_MEMBRANE	GO_ER_TO_GOLGI_TRANSPORT_VESICLE_MEMBRANE		17	-0.23686948	-1.1776303	0.2494929	0.5211095	1	1176	tags=82%, list=59%, signal=199%	P7vsREST
GO_RECEPTOR_COMPLEX	GO_RECEPTOR_COMPLEX		28	-0.18169276	-1.1610912	0.25736737	0.5412993	1	784	tags=57%, list=39%, signal=93%	P7vsREST
GO_COATED_PIT	GO_COATED_PIT		20	-0.20981783	-1.142475	0.27938342	0.5656557	1	285	tags=35%, list=14%, signal=40%	P7vsREST
GO_POSTSYNAPSE	GO_POSTSYNAPSE		49	-0.1354779	-1.1001543	0.3104126	0.6386885	1	1000	tags=63%, list=50%, signal=124%	P7vsREST
GO_TRANSPORT_VESICLE_MEMBRANE	GO_TRANSPORT_VESICLE_MEMBRANE		26	-0.18293636	-1.0923972	0.3326886	0.6431582	1	1176	tags=77%, list=59%, signal=185%	P7vsREST
GO_ER_TO_GOLGI_TRANSPORT_VESICLE	GO_ER_TO_GOLGI_TRANSPORT_VESICLE		23	-0.18612134	-1.0805681	0.3172147	0.6570392	1	1543	tags=96%, list=77%, signal=417%	P7vsREST
GO_SYNAPSE_PART	GO_SYNAPSE_PART		78	-0.10621373	-1.0761484	0.3419483	0.6551229	1	1000	tags=60%, list=50%, signal=116%	P7vsREST
GO_GOLGI_CISTERNA	GO_GOLGI_CISTERNA		17	-0.21644919	-1.0724841	0.33939394	0.6517672	1	1099	tags=76%, list=55%, signal=169%	P7vsREST
GO_PHAGOCYTIC_VESICLE	GO_PHAGOCYTIC_VESICLE		26	-0.17005076	-1.0621957	0.36421052	0.66224027	1	664	tags=50%, list=33%, signal=74%	P7vsREST
GO_NUCLEAR_ENVELOPE	GO_NUCLEAR_ENVELOPE		89	-0.09668695	-1.0395145	0.39388144	0.6985937	1	467	tags=33%, list=23%, signal=41%	P7vsREST
GO_PROTON_TRANSPORTING_TWO_SECTOR_ATPASE_COMPLEX	GO_PROTON_TRANSPORTING_TWO_SECTOR_ATPASE_COMPLEX		22	-0.17923923	-1.0256736	0.41020408	0.71644795	1	373	tags=36%, list=19%, signal=44%	P7vsREST
GO_KINETOCHORE	GO_KINETOCHORE		20	-0.19493927	-1.0225573	0.40357852	0.71173793	1	1512	tags=95%, list=76%, signal=388%	P7vsREST
GO_MICROTUBULE_ORGANIZING_CENTER_PART	GO_MICROTUBULE_ORGANIZING_CENTER_PART		21	-0.19021097	-1.0189271	0.43168318	0.70770836	1	956	tags=67%, list=48%, signal=127%	P7vsREST
GO_SPINDLE	GO_SPINDLE		55	-0.11742775	-0.999721	0.4601227	0.7363738	1	1261	tags=75%, list=63%, signal=197%	P7vsREST
GO_PRESYNAPSE	GO_PRESYNAPSE		32	-0.1384929	-0.92905885	0.5212766	0.88218385	1	727	tags=50%, list=36%, signal=77%	P7vsREST
GO_EXCITATORY_SYNAPSE	GO_EXCITATORY_SYNAPSE		28	-0.14779325	-0.9269415	0.5308151	0.87405854	1	1421	tags=86%, list=71%, signal=293%	P7vsREST
GO_MICROTUBULE_ORGANIZING_CENTER	GO_MICROTUBULE_ORGANIZING_CENTER		108	-0.076271184	-0.91966844	0.5425331	0.87710047	1	1354	tags=75%, list=68%, signal=221%	P7vsREST
GO_PHAGOCYTIC_VESICLE_MEMBRANE	GO_PHAGOCYTIC_VESICLE_MEMBRANE		20	-0.16953442	-0.9094034	0.5708245	0.886789	1	664	tags=50%, list=33%, signal=74%	P7vsREST
GO_CLATHRIN_COATED_VESICLE	GO_CLATHRIN_COATED_VESICLE		34	-0.12954965	-0.9033473	0.58178055	0.88735306	1	510	tags=38%, list=26%, signal=50%	P7vsREST
GO_NUCLEAR_PORE	GO_NUCLEAR_PORE		20	-0.1687247	-0.8997627	0.5996169	0.8829122	1	466	tags=40%, list=23%, signal=52%	P7vsREST
GO_TRANSLATION_PREINITIATION_COMPLEX	GO_TRANSLATION_PREINITIATION_COMPLEX		15	-0.18822144	-0.89401823	0.60285133	0.8830502	1	1358	tags=87%, list=68%, signal=269%	P7vsREST
GO_CENTROSOME	GO_CENTROSOME		87	-0.084445745	-0.8914643	0.588	0.87631655	1	1354	tags=76%, list=68%, signal=226%	P7vsREST
GO_ROUGH_ENDOPLASMIC_RETICULUM	GO_ROUGH_ENDOPLASMIC_RETICULUM		27	-0.14733933	-0.88099736	0.6045549	0.886037	1	598	tags=44%, list=30%, signal=63%	P7vsREST
GO_REPLICATION_FORK	GO_REPLICATION_FORK		15	-0.17957261	-0.86925286	0.6092184	0.8985525	1	1109	tags=73%, list=56%, signal=164%	P7vsREST
GO_RECYCLING_ENDOSOME	GO_RECYCLING_ENDOSOME		26	-0.14154626	-0.8644737	0.63727456	0.8965134	1	1104	tags=69%, list=55%, signal=153%	P7vsREST
GO_VACUOLAR_MEMBRANE	GO_VACUOLAR_MEMBRANE		117	-0.06952689	-0.86122656	0.6106557	0.8915216	1	1764	tags=95%, list=88%, signal=768%	P7vsREST
GO_GOLGI_STACK	GO_GOLGI_STACK		24	-0.14748138	-0.8551252	0.61747575	0.8924067	1	1124	tags=71%, list=56%, signal=160%	P7vsREST
GO_ENDOPLASMIC_RETICULUM_GOLGI_INTERMEDIATE_COMPARTMENT	GO_ENDOPLASMIC_RETICULUM_GOLGI_INTERMEDIATE_COMPARTMENT		48	-0.10433779	-0.84788686	0.64915967	0.89536226	1	1170	tags=69%, list=59%, signal=162%	P7vsREST
GO_ENDOCYTIC_VESICLE	GO_ENDOCYTIC_VESICLE		71	-0.08804827	-0.8477851	0.6450382	0.8844745	1	703	tags=44%, list=35%, signal=65%	P7vsREST
GO_AXON_PART	GO_AXON_PART		25	-0.1398072	-0.84212506	0.6421268	0.8844797	1	444	tags=36%, list=22%, signal=46%	P7vsREST
GO_TRANSPORTER_COMPLEX	GO_TRANSPORTER_COMPLEX		25	-0.14279045	-0.84071034	0.6875	0.8764563	1	997	tags=64%, list=50%, signal=126%	P7vsREST
GO_COATED_VESICLE	GO_COATED_VESICLE		68	-0.088296324	-0.8382542	0.6647287	0.8709772	1	1680	tags=93%, list=84%, signal=565%	P7vsREST
GO_CONDENSED_CHROMOSOME	GO_CONDENSED_CHROMOSOME		31	-0.124205865	-0.8347165	0.641129	0.8671126	1	1431	tags=84%, list=72%, signal=292%	P7vsREST
GO_LYTIC_VACUOLE	GO_LYTIC_VACUOLE		95	-0.07329104	-0.824657	0.66731143	0.8760954	1	513	tags=33%, list=26%, signal=42%	P7vsREST
GO_EXOCYTIC_VESICLE	GO_EXOCYTIC_VESICLE		16	-0.16679296	-0.8143671	0.7217899	0.88508433	1	544	tags=44%, list=27%, signal=60%	P7vsREST
GO_SPINDLE_POLE	GO_SPINDLE_POLE		22	-0.14304137	-0.81301147	0.6970297	0.87741953	1	1261	tags=77%, list=63%, signal=208%	P7vsREST
GO_CLATHRIN_COATED_VESICLE_MEMBRANE	GO_CLATHRIN_COATED_VESICLE_MEMBRANE		20	-0.14979757	-0.8091425	0.68604654	0.8739091	1	703	tags=50%, list=35%, signal=76%	P7vsREST
GO_LIPID_PARTICLE	GO_LIPID_PARTICLE		21	-0.14273658	-0.794682	0.7476099	0.88889176	1	1525	tags=90%, list=76%, signal=379%	P7vsREST
GO_LEADING_EDGE_MEMBRANE	GO_LEADING_EDGE_MEMBRANE		27	-0.12779567	-0.77769226	0.7367347	0.90848494	1	119	tags=19%, list=6%, signal=19%	P7vsREST
GO_GOLGI_ASSOCIATED_VESICLE_MEMBRANE	GO_GOLGI_ASSOCIATED_VESICLE_MEMBRANE		16	-0.15909092	-0.76420224	0.7742574	0.9206489	1	1183	tags=75%, list=59%, signal=183%	P7vsREST
GO_NUCLEAR_SPECK	GO_NUCLEAR_SPECK		31	-0.11300994	-0.75662583	0.78119004	0.9233272	1	1453	tags=84%, list=73%, signal=304%	P7vsREST
GO_NUCLEAR_BODY	GO_NUCLEAR_BODY		58	-0.08537064	-0.7557946	0.7832031	0.9147414	1	1453	tags=81%, list=73%, signal=289%	P7vsREST
GO_NEURON_PROJECTION_TERMINUS	GO_NEURON_PROJECTION_TERMINUS		16	-0.15429297	-0.75351983	0.78642714	0.9089221	1	444	tags=38%, list=22%, signal=48%	P7vsREST
GO_APICAL_PART_OF_CELL	GO_APICAL_PART_OF_CELL		47	-0.094178185	-0.74509996	0.78	0.9122786	1	412	tags=30%, list=21%, signal=37%	P7vsREST
GO_VACUOLE	GO_VACUOLE		191	-0.04739017	-0.7161145	0.8410463	0.94516575	1	1483	tags=79%, list=74%, signal=276%	P7vsREST
GO_NEURON_SPINE	GO_NEURON_SPINE		18	-0.137625	-0.7122232	0.8187023	0.9410971	1	505	tags=39%, list=25%, signal=52%	P7vsREST
GO_NEURON_PART	GO_NEURON_PART		179	-0.04787808	-0.71050876	0.8203125	0.9337677	1	505	tags=30%, list=25%, signal=36%	P7vsREST
GO_BASEMENT_MEMBRANE	GO_BASEMENT_MEMBRANE		22	-0.12563324	-0.7043812	0.83739835	0.93305176	1	1749	tags=100%, list=88%, signal=799%	P7vsREST
GO_ENDOSOMAL_PART	GO_ENDOSOMAL_PART		86	-0.066394754	-0.70365983	0.8272921	0.9248471	1	408	tags=27%, list=20%, signal=32%	P7vsREST
GO_VACUOLAR_PART	GO_VACUOLAR_PART		135	-0.05316139	-0.6906472	0.8463074	0.93225306	1	1765	tags=93%, list=88%, signal=752%	P7vsREST
GO_VESICLE_COAT	GO_VESICLE_COAT		24	-0.117562525	-0.6842553	0.84540117	0.93118566	1	1183	tags=71%, list=59%, signal=172%	P7vsREST
GO_TRANS_GOLGI_NETWORK_MEMBRANE	GO_TRANS_GOLGI_NETWORK_MEMBRANE		17	-0.13690813	-0.6756335	0.8508604	0.9327246	1	1139	tags=71%, list=57%, signal=163%	P7vsREST
GO_SITE_OF_POLARIZED_GROWTH	GO_SITE_OF_POLARIZED_GROWTH		29	-0.10788351	-0.6752284	0.84662575	0.92433846	1	1303	tags=76%, list=65%, signal=215%	P7vsREST
GO_NUCLEOID	GO_NUCLEOID		24	-0.11189993	-0.64675546	0.9074803	0.94664884	1	1610	tags=92%, list=81%, signal=468%	P7vsREST
GO_CHROMOSOME	GO_CHROMOSOME		124	-0.049834594	-0.6271985	0.9307536	0.95545995	1	1453	tags=77%, list=73%, signal=267%	P7vsREST
GO_COATED_MEMBRANE	GO_COATED_MEMBRANE		31	-0.08657967	-0.56808347	0.9534451	0.9897655	1	1183	tags=68%, list=59%, signal=164%	P7vsREST
GO_MICROBODY_MEMBRANE	GO_MICROBODY_MEMBRANE		23	-0.101015896	-0.56720334	0.9582543	0.9811579	1	1277	tags=74%, list=64%, signal=203%	P7vsREST
GO_MICROTUBULE	GO_MICROTUBULE		87	-0.053033747	-0.5593518	0.9667969	0.97662127	1	1001	tags=55%, list=50%, signal=106%	P7vsREST
GO_NUCLEAR_CHROMOSOME	GO_NUCLEAR_CHROMOSOME		69	-0.045268238	-0.44063303	0.99801195	0.99751014	1	1418	tags=75%, list=71%, signal=251%	P7vsREST
GO_ENVELOPE	GO_ENVELOPE	Details ...	312	-0.17155431	-3.2401533	0	0	0	966	tags=63%, list=48%, signal=103%	P8vsPERO
GO_MITOCHONDRIAL_PART	GO_MITOCHONDRIAL_PART	Details ...	291	-0.16398506	-3.0707724	0	0	0	1299	tags=79%, list=65%, signal=193%	P8vsPERO
GO_MITOCHONDRIAL_ENVELOPE	GO_MITOCHONDRIAL_ENVELOPE	Details ...	229	-0.18562041	-3.0640733	0	0	0	963	tags=65%, list=48%, signal=111%	P8vsPERO
GO_PROTEASOME_ACCESSORY_COMPLEX	GO_PROTEASOME_ACCESSORY_COMPLEX	Details ...	19	-0.53100127	-2.8400545	0	0	0	527	tags=79%, list=26%, signal=106%	P8vsPERO
GO_MITOCHONDRION	GO_MITOCHONDRION	Details ...	419	-0.13579907	-2.8311687	0	0	0	1316	tags=77%, list=66%, signal=178%	P8vsPERO
GO_ORGANELLE_INNER_MEMBRANE	GO_ORGANELLE_INNER_MEMBRANE	Details ...	194	-0.17650494	-2.6995654	0	3.45E-04	0.002	897	tags=61%, list=45%, signal=100%	P8vsPERO
GO_MITOCHONDRIAL_MEMBRANE_PART	GO_MITOCHONDRIAL_MEMBRANE_PART	Details ...	76	-0.25586626	-2.6356053	0	5.88E-04	0.004	534	tags=51%, list=27%, signal=67%	P8vsPERO
GO_MITOCHONDRIAL_PROTEIN_COMPLEX	GO_MITOCHONDRIAL_PROTEIN_COMPLEX	Details ...	73	-0.26313764	-2.5436647	0	0.001805721	0.013	534	tags=52%, list=27%, signal=68%	P8vsPERO
GO_INNER_MITOCHONDRIAL_MEMBRANE_PROTEIN_COMPLEX	GO_INNER_MITOCHONDRIAL_MEMBRANE_PROTEIN_COMPLEX	Details ...	58	-0.2711114	-2.4078872	0	0.004963676	0.042	508	tags=52%, list=25%, signal=67%	P8vsPERO
GO_OXIDOREDUCTASE_COMPLEX	GO_OXIDOREDUCTASE_COMPLEX	Details ...	43	-0.28705987	-2.203273	0.001930502	0.019034766	0.167	508	tags=53%, list=25%, signal=70%	P8vsPERO
GO_NUCLEAR_OUTER_MEMBRANE_ENDOPLASMIC_RETICULUM_MEMBRANE_NETWORK	GO_NUCLEAR_OUTER_MEMBRANE_ENDOPLASMIC_RETICULUM_MEMBRANE_NETWORK	Details ...	233	-0.12910105	-2.185937	0.003891051	0.019386047	0.186	1461	tags=85%, list=73%, signal=279%	P8vsPERO
GO_ORGANELLAR_RIBOSOME	GO_ORGANELLAR_RIBOSOME	Details ...	30	-0.33102745	-2.1582627	0	0.020799506	0.214	947	tags=80%, list=47%, signal=150%	P8vsPERO
GO_CHROMOSOMAL_REGION	GO_CHROMOSOMAL_REGION	Details ...	60	-0.23205918	-2.146308	0.002053388	0.02099517	0.231	583	tags=52%, list=29%, signal=71%	P8vsPERO
GO_CHROMOSOME_CENTROMERIC_REGION	GO_CHROMOSOME_CENTROMERIC_REGION	Details ...	29	-0.33283663	-2.1012466	0.002012072	0.025586484	0.296	1067	tags=86%, list=53%, signal=183%	P8vsPERO
GO_NADH_DEHYDROGENASE_COMPLEX	GO_NADH_DEHYDROGENASE_COMPLEX	Details ...	25	-0.3525926	-2.0742512	0.004024145	0.028238112	0.346	823	tags=76%, list=41%, signal=128%	P8vsPERO
GO_KINETOCHORE	GO_KINETOCHORE	Details ...	20	-0.39746964	-2.0708783	0	0.027073255	0.348	1012	tags=90%, list=51%, signal=181%	P8vsPERO
GO_MITOCHONDRIAL_MATRIX	GO_MITOCHONDRIAL_MATRIX	Details ...	132	-0.15414877	-2.0396955	0.006097561	0.030513762	0.391	1377	tags=83%, list=69%, signal=251%	P8vsPERO
GO_CONDENSED_CHROMOSOME	GO_CONDENSED_CHROMOSOME	Details ...	31	-0.30690306	-2.0339518	0	0.029686399	0.402	1072	tags=84%, list=54%, signal=178%	P8vsPERO
GO_COATED_VESICLE_MEMBRANE	GO_COATED_VESICLE_MEMBRANE	Details ...	46	-0.2558974	-2.028676	0.003846154	0.028584752	0.406	500	tags=50%, list=25%, signal=65%	P8vsPERO
GO_MEMBRANE_PROTEIN_COMPLEX	GO_MEMBRANE_PROTEIN_COMPLEX	Details ...	224	-0.12186592	-1.9805806	0.007858546	0.034908056	0.494	489	tags=35%, list=24%, signal=41%	P8vsPERO
GO_CATALYTIC_COMPLEX	GO_CATALYTIC_COMPLEX		161	-0.1381116	-1.9625801	0.007766991	0.0370344	0.53	1570	tags=91%, list=79%, signal=393%	P8vsPERO
GO_SPINDLE	GO_SPINDLE		55	-0.21860334	-1.921389	0.002016129	0.04529659	0.63	738	tags=58%, list=37%, signal=90%	P8vsPERO
GO_INTRINSIC_COMPONENT_OF_ORGANELLE_MEMBRANE	GO_INTRINSIC_COMPONENT_OF_ORGANELLE_MEMBRANE		53	-0.22050129	-1.8697392	0.01369863	0.057876393	0.74	966	tags=70%, list=48%, signal=132%	P8vsPERO
GO_ORGANELLE_SUBCOMPARTMENT	GO_ORGANELLE_SUBCOMPARTMENT		62	-0.20000334	-1.8696159	0.008247423	0.05550799	0.74	1578	tags=98%, list=79%, signal=455%	P8vsPERO
GO_CLATHRIN_COATED_ENDOCYTIC_VESICLE	GO_CLATHRIN_COATED_ENDOCYTIC_VESICLE		16	-0.39318186	-1.8329124	0.010080645	0.06419712	0.788	470	tags=63%, list=24%, signal=81%	P8vsPERO
GO_ER_TO_GOLGI_TRANSPORT_VESICLE_MEMBRANE	GO_ER_TO_GOLGI_TRANSPORT_VESICLE_MEMBRANE		17	-0.3578159	-1.7714412	0.023166023	0.0860568	0.883	467	tags=59%, list=23%, signal=76%	P8vsPERO
GO_GOLGI_APPARATUS_PART	GO_GOLGI_APPARATUS_PART		130	-0.13280566	-1.7507455	0.023715414	0.09314106	0.914	1611	tags=93%, list=81%, signal=451%	P8vsPERO
GO_NUCLEAR_BODY	GO_NUCLEAR_BODY		58	-0.18917479	-1.7337115	0.015625	0.09808521	0.929	1183	tags=78%, list=59%, signal=185%	P8vsPERO
GO_NUCLEAR_CHROMOSOME_TELOMERIC_REGION	GO_NUCLEAR_CHROMOSOME_TELOMERIC_REGION		29	-0.2672019	-1.7233667	0.024896266	0.10007448	0.939	439	tags=48%, list=22%, signal=61%	P8vsPERO
GO_GOLGI_MEMBRANE	GO_GOLGI_MEMBRANE		113	-0.13932766	-1.7026715	0.018108651	0.107982054	0.955	1611	tags=94%, list=81%, signal=459%	P8vsPERO
GO_ENDOPLASMIC_RETICULUM	GO_ENDOPLASMIC_RETICULUM		336	-0.084860876	-1.6973832	0.029013539	0.106949106	0.958	1470	tags=81%, list=74%, signal=255%	P8vsPERO
GO_ENDOPLASMIC_RETICULUM_PART	GO_ENDOPLASMIC_RETICULUM_PART		269	-0.09553926	-1.6788356	0.038986355	0.11407043	0.969	1461	tags=81%, list=73%, signal=263%	P8vsPERO
GO_SPINDLE_POLE	GO_SPINDLE_POLE		22	-0.30657643	-1.6634753	0.025145067	0.1195638	0.975	666	tags=64%, list=33%, signal=94%	P8vsPERO
GO_NUCLEAR_PORE	GO_NUCLEAR_PORE		20	-0.30151823	-1.6505387	0.03469388	0.12378321	0.98	1002	tags=80%, list=50%, signal=159%	P8vsPERO
GO_INTRINSIC_COMPONENT_OF_MITOCHONDRIAL_MEMBRANE	GO_INTRINSIC_COMPONENT_OF_MITOCHONDRIAL_MEMBRANE		15	-0.3583039	-1.6311184	0.042769857	0.13233668	0.987	888	tags=80%, list=44%, signal=143%	P8vsPERO
GO_NUCLEAR_MEMBRANE	GO_NUCLEAR_MEMBRANE		50	-0.19280578	-1.6153572	0.047034767	0.13927475	0.992	1023	tags=70%, list=51%, signal=140%	P8vsPERO
GO_NUCLEOPLASM_PART	GO_NUCLEOPLASM_PART		77	-0.16055438	-1.6078175	0.04	0.14027905	0.992	989	tags=65%, list=50%, signal=124%	P8vsPERO
GO_CHROMOSOME_TELOMERIC_REGION	GO_CHROMOSOME_TELOMERIC_REGION		33	-0.23905897	-1.6023782	0.052953158	0.1402764	0.992	439	tags=45%, list=22%, signal=57%	P8vsPERO
GO_INTRINSIC_COMPONENT_OF_ENDOPLASMIC_RETICULUM_MEMBRANE	GO_INTRINSIC_COMPONENT_OF_ENDOPLASMIC_RETICULUM_MEMBRANE		32	-0.23911662	-1.598714	0.037401576	0.13899024	0.992	966	tags=72%, list=48%, signal=137%	P8vsPERO
GO_COATED_MEMBRANE	GO_COATED_MEMBRANE		31	-0.23756056	-1.5794256	0.04191617	0.147537	0.995	500	tags=48%, list=25%, signal=64%	P8vsPERO
GO_OUTER_MEMBRANE	GO_OUTER_MEMBRANE		54	-0.18247703	-1.5771912	0.050403226	0.14555879	0.995	1273	tags=81%, list=64%, signal=219%	P8vsPERO
GO_RESPIRATORY_CHAIN	GO_RESPIRATORY_CHAIN		41	-0.20152208	-1.5413105	0.063097514	0.16791894	0.998	532	tags=46%, list=27%, signal=62%	P8vsPERO
GO_ORGANELLAR_LARGE_RIBOSOMAL_SUBUNIT	GO_ORGANELLAR_LARGE_RIBOSOMAL_SUBUNIT		15	-0.32852095	-1.5214039	0.064579256	0.17908375	0.999	947	tags=80%, list=47%, signal=151%	P8vsPERO
GO_COATED_VESICLE	GO_COATED_VESICLE		68	-0.15816455	-1.5167798	0.06374502	0.17884539	0.999	606	tags=46%, list=30%, signal=63%	P8vsPERO
GO_CHROMOSOME	GO_CHROMOSOME		124	-0.11991664	-1.5010529	0.06876228	0.18764697	0.999	855	tags=54%, list=43%, signal=89%	P8vsPERO
GO_GOLGI_APPARATUS	GO_GOLGI_APPARATUS		207	-0.09479022	-1.4968585	0.06477733	0.18705967	0.999	1596	tags=88%, list=80%, signal=395%	P8vsPERO
GO_NUCLEAR_CHROMOSOME	GO_NUCLEAR_CHROMOSOME		69	-0.15729189	-1.4875236	0.076771654	0.19073665	1	855	tags=58%, list=43%, signal=98%	P8vsPERO
GO_VESICLE_COAT	GO_VESICLE_COAT		24	-0.25304255	-1.4569207	0.086134456	0.21390526	1	500	tags=50%, list=25%, signal=66%	P8vsPERO
GO_NUCLEAR_SPECK	GO_NUCLEAR_SPECK		31	-0.21764755	-1.4385333	0.09406953	0.22635378	1	1183	tags=81%, list=59%, signal=195%	P8vsPERO
GO_NUCLEAR_ENVELOPE	GO_NUCLEAR_ENVELOPE		89	-0.12730154	-1.413041	0.097165994	0.24657513	1	1059	tags=65%, list=53%, signal=133%	P8vsPERO
GO_MICROTUBULE_ORGANIZING_CENTER	GO_MICROTUBULE_ORGANIZING_CENTER		108	-0.11681968	-1.4098921	0.10311284	0.2445443	1	1222	tags=72%, list=61%, signal=176%	P8vsPERO
GO_TRANSPORT_VESICLE_MEMBRANE	GO_TRANSPORT_VESICLE_MEMBRANE		26	-0.2310816	-1.407473	0.10515464	0.24206053	1	467	tags=46%, list=23%, signal=59%	P8vsPERO
GO_CENTROSOME	GO_CENTROSOME		87	-0.12976646	-1.4061477	0.11309524	0.23870476	1	1061	tags=66%, list=53%, signal=134%	P8vsPERO
GO_MICROTUBULE	GO_MICROTUBULE		87	-0.13027826	-1.4032476	0.09552845	0.23720546	1	670	tags=46%, list=34%, signal=66%	P8vsPERO
GO_TRANSFERASE_COMPLEX	GO_TRANSFERASE_COMPLEX		84	-0.13633193	-1.4010808	0.10763209	0.23508425	1	1570	tags=92%, list=79%, signal=411%	P8vsPERO
GO_SITE_OF_POLARIZED_GROWTH	GO_SITE_OF_POLARIZED_GROWTH		29	-0.22167486	-1.380353	0.12164948	0.25205156	1	1148	tags=79%, list=58%, signal=184%	P8vsPERO
GO_METHYLTRANSFERASE_COMPLEX	GO_METHYLTRANSFERASE_COMPLEX		19	-0.2616937	-1.3423226	0.16116504	0.28705457	1	219	tags=37%, list=11%, signal=41%	P8vsPERO
GO_TRANS_GOLGI_NETWORK	GO_TRANS_GOLGI_NETWORK		35	-0.18663947	-1.3269638	0.12311015	0.29922625	1	1631	tags=100%, list=82%, signal=537%	P8vsPERO
GO_ER_TO_GOLGI_TRANSPORT_VESICLE	GO_ER_TO_GOLGI_TRANSPORT_VESICLE		23	-0.23030479	-1.3214583	0.14677104	0.30040422	1	588	tags=52%, list=29%, signal=73%	P8vsPERO
GO_GOLGI_STACK	GO_GOLGI_STACK		24	-0.22565922	-1.3152648	0.15429688	0.30230874	1	1552	tags=100%, list=78%, signal=444%	P8vsPERO
GO_NEURON_SPINE	GO_NEURON_SPINE		18	-0.2664869	-1.3056144	0.17159763	0.3086249	1	361	tags=44%, list=18%, signal=54%	P8vsPERO
GO_TRANSPORT_VESICLE	GO_TRANSPORT_VESICLE		69	-0.13168326	-1.2906591	0.15	0.3206201	1	644	tags=45%, list=32%, signal=64%	P8vsPERO
GO_MICROTUBULE_ASSOCIATED_COMPLEX	GO_MICROTUBULE_ASSOCIATED_COMPLEX		28	-0.20339717	-1.2797755	0.16049382	0.3288987	1	670	tags=54%, list=34%, signal=80%	P8vsPERO
GO_CYTOPLASMIC_MRNA_PROCESSING_BODY	GO_CYTOPLASMIC_MRNA_PROCESSING_BODY		26	-0.21030848	-1.2769139	0.1741683	0.32729995	1	815	tags=62%, list=41%, signal=103%	P8vsPERO
GO_ENDOCYTIC_VESICLE_MEMBRANE	GO_ENDOCYTIC_VESICLE_MEMBRANE		41	-0.17113097	-1.2763824	0.18346775	0.32288307	1	348	tags=34%, list=17%, signal=41%	P8vsPERO
GO_RECYCLING_ENDOSOME	GO_RECYCLING_ENDOSOME		26	-0.21050371	-1.2640207	0.18548387	0.33257747	1	354	tags=38%, list=18%, signal=46%	P8vsPERO
GO_CLATHRIN_COATED_VESICLE_MEMBRANE	GO_CLATHRIN_COATED_VESICLE_MEMBRANE		20	-0.23694333	-1.2528354	0.21818182	0.34095222	1	431	tags=45%, list=22%, signal=57%	P8vsPERO
GO_DENDRITE	GO_DENDRITE		69	-0.12583202	-1.2200978	0.20857699	0.37832618	1	366	tags=30%, list=18%, signal=36%	P8vsPERO
GO_AXON_PART	GO_AXON_PART		25	-0.19937088	-1.220035	0.20662768	0.37293422	1	1125	tags=76%, list=56%, signal=172%	P8vsPERO
GO_VESICLE_MEMBRANE	GO_VESICLE_MEMBRANE		104	-0.10430554	-1.2053361	0.23251417	0.38678053	1	437	tags=32%, list=22%, signal=39%	P8vsPERO
GO_LIPID_PARTICLE	GO_LIPID_PARTICLE		21	-0.21229656	-1.1849451	0.24416135	0.40926668	1	152	tags=29%, list=8%, signal=31%	P8vsPERO
GO_EARLY_ENDOSOME_MEMBRANE	GO_EARLY_ENDOSOME_MEMBRANE		24	-0.20436104	-1.1819041	0.24686192	0.40777263	1	1095	tags=75%, list=55%, signal=164%	P8vsPERO
GO_TRANSLATION_PREINITIATION_COMPLEX	GO_TRANSLATION_PREINITIATION_COMPLEX		15	-0.24957092	-1.1767353	0.26347306	0.40983656	1	305	tags=40%, list=15%, signal=47%	P8vsPERO
GO_LYTIC_VACUOLE_MEMBRANE	GO_LYTIC_VACUOLE_MEMBRANE		58	-0.13102737	-1.1543943	0.25363827	0.43705353	1	1571	tags=91%, list=79%, signal=417%	P8vsPERO
GO_CLATHRIN_COAT	GO_CLATHRIN_COAT		16	-0.23143941	-1.1203617	0.2989899	0.48256794	1	1414	tags=94%, list=71%, signal=319%	P8vsPERO
GO_REPLICATION_FORK	GO_REPLICATION_FORK		15	-0.23701835	-1.1189688	0.34736842	0.4785862	1	596	tags=53%, list=30%, signal=75%	P8vsPERO
GO_ACTIN_BASED_CELL_PROJECTION	GO_ACTIN_BASED_CELL_PROJECTION		34	-0.16180967	-1.1178035	0.31960785	0.47390628	1	1386	tags=85%, list=69%, signal=274%	P8vsPERO
GO_GOLGI_CISTERNA	GO_GOLGI_CISTERNA		17	-0.22486104	-1.1063156	0.3205645	0.48548868	1	1552	tags=100%, list=78%, signal=446%	P8vsPERO
GO_PROTEASOME_COMPLEX	GO_PROTEASOME_COMPLEX		42	-0.1468538	-1.1000801	0.33137256	0.4885285	1	617	tags=45%, list=31%, signal=64%	P8vsPERO
GO_ORGANELLE_ENVELOPE_LUMEN	GO_ORGANELLE_ENVELOPE_LUMEN		26	-0.17692308	-1.086054	0.33661416	0.50434476	1	804	tags=58%, list=40%, signal=95%	P8vsPERO
GO_POSTSYNAPSE	GO_POSTSYNAPSE		49	-0.12838168	-1.0694152	0.34215885	0.52449435	1	525	tags=39%, list=26%, signal=51%	P8vsPERO
GO_VACUOLAR_MEMBRANE	GO_VACUOLAR_MEMBRANE		117	-0.0843784	-1.0621803	0.3539326	0.529527	1	1139	tags=65%, list=57%, signal=142%	P8vsPERO
GO_ENDOPLASMIC_RETICULUM_GOLGI_INTERMEDIATE_COMPARTMENT_MEMBRANE	GO_ENDOPLASMIC_RETICULUM_GOLGI_INTERMEDIATE_COMPARTMENT_MEMBRANE		29	-0.16754025	-1.0580456	0.3830228	0.5290679	1	1048	tags=69%, list=53%, signal=143%	P8vsPERO
GO_SOMATODENDRITIC_COMPARTMENT	GO_SOMATODENDRITIC_COMPARTMENT		96	-0.09241222	-1.0377231	0.39257812	0.5552857	1	366	tags=27%, list=18%, signal=32%	P8vsPERO
GO_TRANS_GOLGI_NETWORK_MEMBRANE	GO_TRANS_GOLGI_NETWORK_MEMBRANE		17	-0.21172309	-1.0340364	0.4321503	0.55499333	1	1578	tags=100%, list=79%, signal=473%	P8vsPERO
GO_CLATHRIN_COATED_VESICLE	GO_CLATHRIN_COATED_VESICLE		34	-0.15227555	-1.029706	0.39921722	0.555883	1	348	tags=32%, list=17%, signal=39%	P8vsPERO
GO_INTRINSIC_COMPONENT_OF_PLASMA_MEMBRANE	GO_INTRINSIC_COMPONENT_OF_PLASMA_MEMBRANE		94	-0.08901043	-1.0257592	0.4215886	0.5554836	1	766	tags=47%, list=38%, signal=72%	P8vsPERO
GO_GOLGI_ASSOCIATED_VESICLE_MEMBRANE	GO_GOLGI_ASSOCIATED_VESICLE_MEMBRANE		16	-0.19848488	-0.97882575	0.45674044	0.6266071	1	606	tags=50%, list=30%, signal=71%	P8vsPERO
GO_CELL_DIVISION_SITE	GO_CELL_DIVISION_SITE		17	-0.19189727	-0.9540821	0.48659793	0.663278	1	1265	tags=82%, list=63%, signal=223%	P8vsPERO
GO_MICROTUBULE_ORGANIZING_CENTER_PART	GO_MICROTUBULE_ORGANIZING_CENTER_PART		21	-0.17244123	-0.9485217	0.5049702	0.6661768	1	801	tags=57%, list=40%, signal=94%	P8vsPERO
GO_LAMELLIPODIUM	GO_LAMELLIPODIUM		41	-0.12540704	-0.9457483	0.5067961	0.66379094	1	1265	tags=76%, list=63%, signal=202%	P8vsPERO
GO_ENDOCYTIC_VESICLE	GO_ENDOCYTIC_VESICLE		71	-0.097216	-0.9429044	0.51717556	0.66188055	1	348	tags=27%, list=17%, signal=31%	P8vsPERO
GO_MICROTUBULE_CYTOSKELETON	GO_MICROTUBULE_CYTOSKELETON		188	-0.060146403	-0.93550676	0.5224171	0.6676056	1	1230	tags=67%, list=62%, signal=158%	P8vsPERO
GO_SYNAPTIC_MEMBRANE	GO_SYNAPTIC_MEMBRANE		22	-0.16252188	-0.90872264	0.55888224	0.7072997	1	1404	tags=86%, list=70%, signal=288%	P8vsPERO
GO_ENDOSOMAL_PART	GO_ENDOSOMAL_PART		86	-0.08467065	-0.8995964	0.56740445	0.71627027	1	1139	tags=65%, list=57%, signal=145%	P8vsPERO
GO_GOLGI_ASSOCIATED_VESICLE	GO_GOLGI_ASSOCIATED_VESICLE		27	-0.14833625	-0.89509827	0.5836653	0.7167423	1	1631	tags=96%, list=82%, signal=519%	P8vsPERO
GO_PLASMA_MEMBRANE_RECEPTOR_COMPLEX	GO_PLASMA_MEMBRANE_RECEPTOR_COMPLEX		22	-0.15888368	-0.8743672	0.5939525	0.744254	1	1139	tags=73%, list=57%, signal=168%	P8vsPERO
GO_SUPRAMOLECULAR_FIBER	GO_SUPRAMOLECULAR_FIBER		126	-0.06580933	-0.8553891	0.67346936	0.7697259	1	670	tags=40%, list=34%, signal=56%	P8vsPERO
GO_VACUOLAR_PART	GO_VACUOLAR_PART		135	-0.06403569	-0.8393973	0.6516129	0.7895038	1	1109	tags=61%, list=56%, signal=129%	P8vsPERO
GO_CELL_LEADING_EDGE	GO_CELL_LEADING_EDGE		88	-0.075971946	-0.82792205	0.65674603	0.80069023	1	786	tags=47%, list=39%, signal=73%	P8vsPERO
GO_CILIUM	GO_CILIUM		42	-0.111200444	-0.8241572	0.708502	0.79906285	1	354	tags=29%, list=18%, signal=34%	P8vsPERO
GO_SMALL_NUCLEAR_RIBONUCLEOPROTEIN_COMPLEX	GO_SMALL_NUCLEAR_RIBONUCLEOPROTEIN_COMPLEX		18	-0.16284688	-0.82205003	0.6939203	0.7949202	1	1564	tags=94%, list=78%, signal=432%	P8vsPERO
GO_AXON	GO_AXON		54	-0.09457605	-0.7906303	0.7226415	0.8388548	1	1148	tags=67%, list=58%, signal=153%	P8vsPERO
GO_PLASMA_MEMBRANE_PROTEIN_COMPLEX	GO_PLASMA_MEMBRANE_PROTEIN_COMPLEX		60	-0.08719001	-0.77114475	0.72670805	0.8608264	1	431	tags=30%, list=22%, signal=37%	P8vsPERO
GO_COATED_PIT	GO_COATED_PIT		20	-0.14352228	-0.7634231	0.7789256	0.8644477	1	1414	tags=85%, list=71%, signal=289%	P8vsPERO
GO_CELL_PROJECTION_PART	GO_CELL_PROJECTION_PART		122	-0.060368817	-0.7581238	0.7944915	0.86414444	1	1164	tags=64%, list=58%, signal=144%	P8vsPERO
GO_FILOPODIUM	GO_FILOPODIUM		22	-0.13152806	-0.7416168	0.79083663	0.881079	1	1193	tags=73%, list=60%, signal=179%	P8vsPERO
GO_PROTON_TRANSPORTING_TWO_SECTOR_ATPASE_COMPLEX	GO_PROTON_TRANSPORTING_TWO_SECTOR_ATPASE_COMPLEX		22	-0.13263334	-0.7301947	0.7954972	0.8891329	1	465	tags=36%, list=23%, signal=47%	P8vsPERO
GO_EXCITATORY_SYNAPSE	GO_EXCITATORY_SYNAPSE		28	-0.1122241	-0.7016202	0.8309859	0.9180316	1	493	tags=36%, list=25%, signal=47%	P8vsPERO
GO_EARLY_ENDOSOME	GO_EARLY_ENDOSOME		59	-0.073921755	-0.66919184	0.884	0.94999	1	1617	tags=88%, list=81%, signal=450%	P8vsPERO
GO_UBIQUITIN_LIGASE_COMPLEX	GO_UBIQUITIN_LIGASE_COMPLEX		15	-0.14487633	-0.6681055	0.8673684	0.9427916	1	1710	tags=100%, list=86%, signal=693%	P8vsPERO
GO_ENDOSOME	GO_ENDOSOME		132	-0.04973013	-0.6484185	0.9208925	0.95546895	1	1617	tags=86%, list=81%, signal=421%	P8vsPERO
GO_ROUGH_ENDOPLASMIC_RETICULUM	GO_ROUGH_ENDOPLASMIC_RETICULUM		27	-0.10432069	-0.6412269	0.8972332	0.95399797	1	387	tags=30%, list=19%, signal=36%	P8vsPERO
GO_PERINUCLEAR_REGION_OF_CYTOPLASM	GO_PERINUCLEAR_REGION_OF_CYTOPLASM		128	-0.048079487	-0.62469137	0.9196262	0.9605464	1	379	tags=23%, list=19%, signal=27%	P8vsPERO
GO_LATE_ENDOSOME	GO_LATE_ENDOSOME		46	-0.07264213	-0.5903864	0.94520545	0.9797531	1	1595	tags=87%, list=80%, signal=423%	P8vsPERO
GO_RECEPTOR_COMPLEX	GO_RECEPTOR_COMPLEX		28	-0.08943089	-0.56819755	0.9585799	0.9852186	1	1821	tags=100%, list=91%, signal=1125%	P8vsPERO
GO_LYTIC_VACUOLE	GO_LYTIC_VACUOLE		95	-0.050112102	-0.5637983	0.9749478	0.9792356	1	431	tags=26%, list=22%, signal=32%	P8vsPERO
GO_LEADING_EDGE_MEMBRANE	GO_LEADING_EDGE_MEMBRANE		27	-0.07567293	-0.4710151	0.9918033	1	1	1848	tags=100%, list=93%, signal=1330%	P8vsPERO
GO_RUFFLE_MEMBRANE	GO_RUFFLE_MEMBRANE		21	-0.07544304	-0.40920573	0.9979757	0.99906915	1	1848	tags=100%, list=93%, signal=1334%	P8vsPERO
GO_MITOCHONDRIAL_PART	GO_MITOCHONDRIAL_PART	Details ...	291	-0.2750028	-5.140774	0	0	0	609	tags=54%, list=31%, signal=66%	P8vsREST
GO_MITOCHONDRIAL_ENVELOPE	GO_MITOCHONDRIAL_ENVELOPE	Details ...	229	-0.30210334	-5.1078687	0	0	0	609	tags=57%, list=31%, signal=73%	P8vsREST
GO_ENVELOPE	GO_ENVELOPE	Details ...	312	-0.26578206	-5.098247	0	0	0	609	tags=53%, list=31%, signal=64%	P8vsREST
GO_ORGANELLE_INNER_MEMBRANE	GO_ORGANELLE_INNER_MEMBRANE	Details ...	194	-0.3020699	-4.6830235	0	0	0	609	tags=58%, list=31%, signal=75%	P8vsREST
GO_MITOCHONDRION	GO_MITOCHONDRION	Details ...	419	-0.21256638	-4.4339485	0	0	0	609	tags=47%, list=31%, signal=54%	P8vsREST
GO_NUCLEAR_OUTER_MEMBRANE_ENDOPLASMIC_RETICULUM_MEMBRANE_NETWORK	GO_NUCLEAR_OUTER_MEMBRANE_ENDOPLASMIC_RETICULUM_MEMBRANE_NETWORK	Details ...	233	-0.21883786	-3.6655602	0	0	0	943	tags=67%, list=47%, signal=111%	P8vsREST
GO_ENDOPLASMIC_RETICULUM	GO_ENDOPLASMIC_RETICULUM	Details ...	336	-0.18761475	-3.596506	0	0	0	943	tags=63%, list=47%, signal=99%	P8vsREST
GO_MITOCHONDRIAL_MEMBRANE_PART	GO_MITOCHONDRIAL_MEMBRANE_PART	Details ...	76	-0.35723686	-3.552476	0	0	0	602	tags=64%, list=30%, signal=89%	P8vsREST
GO_ENDOPLASMIC_RETICULUM_PART	GO_ENDOPLASMIC_RETICULUM_PART	Details ...	269	-0.19487564	-3.5118527	0	0	0	681	tags=51%, list=34%, signal=67%	P8vsREST
GO_MITOCHONDRIAL_PROTEIN_COMPLEX	GO_MITOCHONDRIAL_PROTEIN_COMPLEX	Details ...	73	-0.32834682	-3.1981957	0	0	0	600	tags=62%, list=30%, signal=85%	P8vsREST
GO_INNER_MITOCHONDRIAL_MEMBRANE_PROTEIN_COMPLEX	GO_INNER_MITOCHONDRIAL_MEMBRANE_PROTEIN_COMPLEX	Details ...	58	-0.35722932	-3.1417685	0	0	0	582	tags=64%, list=29%, signal=87%	P8vsREST
GO_NADH_DEHYDROGENASE_COMPLEX	GO_NADH_DEHYDROGENASE_COMPLEX	Details ...	25	-0.51900554	-3.1344533	0	0	0	495	tags=76%, list=25%, signal=100%	P8vsREST
GO_OXIDOREDUCTASE_COMPLEX	GO_OXIDOREDUCTASE_COMPLEX	Details ...	43	-0.3770109	-2.8828294	0	0	0	518	tags=63%, list=26%, signal=83%	P8vsREST
GO_MITOCHONDRIAL_MATRIX	GO_MITOCHONDRIAL_MATRIX	Details ...	132	-0.21402326	-2.778557	0	6.05E-05	0.001	842	tags=62%, list=42%, signal=100%	P8vsREST
GO_RESPIRATORY_CHAIN	GO_RESPIRATORY_CHAIN	Details ...	41	-0.3580937	-2.6781838	0	1.80E-04	0.003	518	tags=61%, list=26%, signal=81%	P8vsREST
GO_ORGANELLE_SUBCOMPARTMENT	GO_ORGANELLE_SUBCOMPARTMENT	Details ...	62	-0.2718084	-2.4731185	0	0.001376836	0.024	1085	tags=81%, list=54%, signal=171%	P8vsREST
GO_MEMBRANE_PROTEIN_COMPLEX	GO_MEMBRANE_PROTEIN_COMPLEX	Details ...	224	-0.14809738	-2.4489143	0	0.001671322	0.031	1093	tags=68%, list=55%, signal=133%	P8vsREST
GO_INTRINSIC_COMPONENT_OF_ORGANELLE_MEMBRANE	GO_INTRINSIC_COMPONENT_OF_ORGANELLE_MEMBRANE	Details ...	53	-0.28227118	-2.4371705	0	0.001786944	0.035	733	tags=64%, list=37%, signal=99%	P8vsREST
GO_ORGANELLAR_RIBOSOME	GO_ORGANELLAR_RIBOSOME	Details ...	30	-0.369922	-2.3958547	0	0.002226985	0.046	804	tags=77%, list=40%, signal=126%	P8vsREST
GO_INTRINSIC_COMPONENT_OF_PLASMA_MEMBRANE	GO_INTRINSIC_COMPONENT_OF_PLASMA_MEMBRANE	Details ...	94	-0.20479001	-2.3304143	0	0.003223042	0.068	928	tags=66%, list=46%, signal=117%	P8vsREST
GO_OUTER_MEMBRANE	GO_OUTER_MEMBRANE		54	-0.25922114	-2.2092974	0	0.006853528	0.146	1087	tags=80%, list=54%, signal=170%	P8vsREST
GO_GOLGI_APPARATUS_PART	GO_GOLGI_APPARATUS_PART		130	-0.16964298	-2.1886668	0.005825243	0.007490883	0.166	1097	tags=71%, list=55%, signal=147%	P8vsREST
GO_NUCLEAR_MEMBRANE	GO_NUCLEAR_MEMBRANE		50	-0.24665986	-2.0891278	0.001953125	0.013615932	0.288	519	tags=50%, list=26%, signal=66%	P8vsREST
GO_INTRINSIC_COMPONENT_OF_MITOCHONDRIAL_MEMBRANE	GO_INTRINSIC_COMPONENT_OF_MITOCHONDRIAL_MEMBRANE		15	-0.43654722	-2.0358312	0.003780718	0.018381491	0.38	733	tags=80%, list=37%, signal=125%	P8vsREST
GO_GOLGI_MEMBRANE	GO_GOLGI_MEMBRANE		113	-0.16485178	-2.005181	0.006147541	0.021017198	0.435	1192	tags=75%, list=60%, signal=176%	P8vsREST
GO_CATALYTIC_COMPLEX	GO_CATALYTIC_COMPLEX		161	-0.13549174	-1.9467248	0.008510638	0.02984938	0.559	1612	tags=93%, list=81%, signal=445%	P8vsREST
GO_TRANS_GOLGI_NETWORK	GO_TRANS_GOLGI_NETWORK		35	-0.27531144	-1.8998117	0.012371134	0.03677765	0.652	1229	tags=89%, list=62%, signal=226%	P8vsREST
GO_GOLGI_ASSOCIATED_VESICLE	GO_GOLGI_ASSOCIATED_VESICLE		27	-0.30026522	-1.8558046	0.008298756	0.04489687	0.735	1184	tags=89%, list=59%, signal=216%	P8vsREST
GO_COATED_VESICLE_MEMBRANE	GO_COATED_VESICLE_MEMBRANE		46	-0.22987735	-1.852374	0.01026694	0.044428203	0.744	1245	tags=85%, list=62%, signal=220%	P8vsREST
GO_GOLGI_APPARATUS	GO_GOLGI_APPARATUS		207	-0.118399344	-1.8497479	0.015021459	0.04372013	0.746	927	tags=57%, list=46%, signal=95%	P8vsREST
GO_ORGANELLAR_LARGE_RIBOSOMAL_SUBUNIT	GO_ORGANELLAR_LARGE_RIBOSOMAL_SUBUNIT		15	-0.40070674	-1.8404162	0.008048289	0.044335146	0.766	804	tags=80%, list=40%, signal=133%	P8vsREST
GO_INTRINSIC_COMPONENT_OF_ENDOPLASMIC_RETICULUM_MEMBRANE	GO_INTRINSIC_COMPONENT_OF_ENDOPLASMIC_RETICULUM_MEMBRANE		32	-0.26591146	-1.804252	0.020746889	0.05257999	0.835	352	tags=44%, list=18%, signal=52%	P8vsREST
GO_ORGANELLE_ENVELOPE_LUMEN	GO_ORGANELLE_ENVELOPE_LUMEN		26	-0.29937524	-1.7599669	0.0256917	0.06421646	0.891	486	tags=54%, list=24%, signal=70%	P8vsREST
GO_PROTEASOME_ACCESSORY_COMPLEX	GO_PROTEASOME_ACCESSORY_COMPLEX		19	-0.33120358	-1.7160257	0.028571429	0.077336155	0.938	922	tags=79%, list=46%, signal=145%	P8vsREST
GO_TRANSPORT_VESICLE_MEMBRANE	GO_TRANSPORT_VESICLE_MEMBRANE		26	-0.26481843	-1.6253802	0.047524754	0.116303176	0.988	1245	tags=88%, list=62%, signal=232%	P8vsREST
GO_ER_TO_GOLGI_TRANSPORT_VESICLE_MEMBRANE	GO_ER_TO_GOLGI_TRANSPORT_VESICLE_MEMBRANE		17	-0.32066107	-1.6151571	0.04990403	0.11909882	0.991	1245	tags=94%, list=62%, signal=248%	P8vsREST
GO_ENDOPLASMIC_RETICULUM_GOLGI_INTERMEDIATE_COMPARTMENT_MEMBRANE	GO_ENDOPLASMIC_RETICULUM_GOLGI_INTERMEDIATE_COMPARTMENT_MEMBRANE		29	-0.24946092	-1.611534	0.041322313	0.11778595	0.991	1231	tags=86%, list=62%, signal=222%	P8vsREST
GO_NUCLEAR_ENVELOPE	GO_NUCLEAR_ENVELOPE		89	-0.14910766	-1.6114205	0.05263158	0.11485453	0.991	838	tags=56%, list=42%, signal=93%	P8vsREST
GO_VESICLE_MEMBRANE	GO_VESICLE_MEMBRANE		104	-0.13372092	-1.5901233	0.047528517	0.12441356	0.994	1245	tags=75%, list=62%, signal=189%	P8vsREST
GO_CHROMOSOMAL_REGION	GO_CHROMOSOMAL_REGION		60	-0.17596418	-1.5865557	0.042769857	0.12346984	0.994	1490	tags=92%, list=75%, signal=351%	P8vsREST
GO_TRANSPORT_VESICLE	GO_TRANSPORT_VESICLE		69	-0.16581306	-1.5487078	0.05263158	0.1428263	0.995	1070	tags=70%, list=54%, signal=145%	P8vsREST
GO_CLATHRIN_COATED_ENDOCYTIC_VESICLE	GO_CLATHRIN_COATED_ENDOCYTIC_VESICLE		16	-0.30858588	-1.4953363	0.07436399	0.17840697	0.999	1386	tags=100%, list=69%, signal=325%	P8vsREST
GO_VACUOLAR_MEMBRANE	GO_VACUOLAR_MEMBRANE		117	-0.120717965	-1.4755853	0.086	0.19069928	1	866	tags=55%, list=43%, signal=91%	P8vsREST
GO_COATED_VESICLE	GO_COATED_VESICLE		68	-0.15233709	-1.4675924	0.08414873	0.19322555	1	1263	tags=78%, list=63%, signal=205%	P8vsREST
GO_VESICLE_COAT	GO_VESICLE_COAT		24	-0.24357672	-1.4430677	0.08300395	0.21011014	1	1184	tags=83%, list=59%, signal=202%	P8vsREST
GO_RECEPTOR_COMPLEX	GO_RECEPTOR_COMPLEX		28	-0.22764225	-1.4195627	0.09322034	0.2259605	1	1050	tags=75%, list=53%, signal=156%	P8vsREST
GO_TRANSFERASE_COMPLEX	GO_TRANSFERASE_COMPLEX		84	-0.13087766	-1.4036396	0.0875	0.23657031	1	1723	tags=99%, list=86%, signal=692%	P8vsREST
GO_PLASMA_MEMBRANE_RECEPTOR_COMPLEX	GO_PLASMA_MEMBRANE_RECEPTOR_COMPLEX		22	-0.2585429	-1.3983009	0.117529884	0.23700805	1	1033	tags=77%, list=52%, signal=158%	P8vsREST
GO_ER_TO_GOLGI_TRANSPORT_VESICLE	GO_ER_TO_GOLGI_TRANSPORT_VESICLE		23	-0.240067	-1.390787	0.10433071	0.23931292	1	1263	tags=87%, list=63%, signal=234%	P8vsREST
GO_GOLGI_ASSOCIATED_VESICLE_MEMBRANE	GO_GOLGI_ASSOCIATED_VESICLE_MEMBRANE		16	-0.28459597	-1.3815497	0.12825651	0.24374449	1	1184	tags=88%, list=59%, signal=213%	P8vsREST
GO_PLASMA_MEMBRANE_PROTEIN_COMPLEX	GO_PLASMA_MEMBRANE_PROTEIN_COMPLEX		60	-0.14786498	-1.3468692	0.13278009	0.27566776	1	1245	tags=77%, list=62%, signal=198%	P8vsREST
GO_GOLGI_STACK	GO_GOLGI_STACK		24	-0.22472952	-1.3266981	0.14	0.2928092	1	639	tags=54%, list=32%, signal=79%	P8vsREST
GO_EARLY_ENDOSOME_MEMBRANE	GO_EARLY_ENDOSOME_MEMBRANE		24	-0.23030761	-1.3214	0.15009746	0.29287627	1	628	tags=54%, list=31%, signal=78%	P8vsREST
GO_ROUGH_ENDOPLASMIC_RETICULUM	GO_ROUGH_ENDOPLASMIC_RETICULUM		27	-0.2152437	-1.3054756	0.16338582	0.30599725	1	760	tags=59%, list=38%, signal=94%	P8vsREST
GO_VACUOLAR_PART	GO_VACUOLAR_PART		135	-0.101383194	-1.3048626	0.16764133	0.3011018	1	936	tags=56%, list=47%, signal=99%	P8vsREST
GO_CHROMOSOME_CENTROMERIC_REGION	GO_CHROMOSOME_CENTROMERIC_REGION		29	-0.20209314	-1.2874933	0.17901234	0.31605357	1	1393	tags=90%, list=70%, signal=292%	P8vsREST
GO_LYTIC_VACUOLE_MEMBRANE	GO_LYTIC_VACUOLE_MEMBRANE		58	-0.14487033	-1.2821875	0.1809145	0.31712195	1	615	tags=45%, list=31%, signal=63%	P8vsREST
GO_LIPID_PARTICLE	GO_LIPID_PARTICLE		21	-0.23320071	-1.2761014	0.16862746	0.3193003	1	681	tags=57%, list=34%, signal=86%	P8vsREST
GO_ENDOCYTIC_VESICLE	GO_ENDOCYTIC_VESICLE		71	-0.12430216	-1.2363769	0.19011407	0.36282775	1	830	tags=54%, list=42%, signal=88%	P8vsREST
GO_ENDOSOMAL_PART	GO_ENDOSOMAL_PART		86	-0.117082685	-1.2326149	0.19517103	0.36234272	1	845	tags=53%, list=42%, signal=89%	P8vsREST
GO_NUCLEAR_CHROMOSOME_TELOMERIC_REGION	GO_NUCLEAR_CHROMOSOME_TELOMERIC_REGION		29	-0.19590484	-1.221587	0.21361059	0.37016836	1	1474	tags=93%, list=74%, signal=351%	P8vsREST
GO_ENDOSOME	GO_ENDOSOME		132	-0.09073025	-1.1848271	0.24693878	0.4129259	1	845	tags=51%, list=42%, signal=82%	P8vsREST
GO_SYNAPTIC_MEMBRANE	GO_SYNAPTIC_MEMBRANE		22	-0.21281202	-1.1846325	0.2611336	0.40667728	1	1214	tags=82%, list=61%, signal=207%	P8vsREST
GO_SMALL_NUCLEAR_RIBONUCLEOPROTEIN_COMPLEX	GO_SMALL_NUCLEAR_RIBONUCLEOPROTEIN_COMPLEX		18	-0.23306371	-1.1812745	0.2529412	0.40459704	1	1536	tags=100%, list=77%, signal=430%	P8vsREST
GO_RECYCLING_ENDOSOME	GO_RECYCLING_ENDOSOME		26	-0.1971105	-1.1792395	0.25586355	0.40124798	1	841	tags=62%, list=42%, signal=105%	P8vsREST
GO_CHROMOSOME_TELOMERIC_REGION	GO_CHROMOSOME_TELOMERIC_REGION		33	-0.17399158	-1.174183	0.253937	0.40267137	1	1474	tags=91%, list=74%, signal=342%	P8vsREST
GO_CLATHRIN_COATED_VESICLE_MEMBRANE	GO_CLATHRIN_COATED_VESICLE_MEMBRANE		20	-0.20819838	-1.1361597	0.28857717	0.45212996	1	1386	tags=90%, list=69%, signal=292%	P8vsREST
GO_TRANSPORTER_COMPLEX	GO_TRANSPORTER_COMPLEX		25	-0.18626077	-1.1295935	0.29469547	0.45545945	1	1071	tags=72%, list=54%, signal=153%	P8vsREST
GO_CLATHRIN_COAT	GO_CLATHRIN_COAT		16	-0.23143941	-1.1263704	0.3184584	0.45387462	1	1414	tags=94%, list=71%, signal=319%	P8vsREST
GO_COATED_PIT	GO_COATED_PIT		20	-0.20941296	-1.1247908	0.291939	0.449558	1	1184	tags=80%, list=59%, signal=195%	P8vsREST
GO_KINETOCHORE	GO_KINETOCHORE		20	-0.20607288	-1.106163	0.31451613	0.4703761	1	1490	tags=95%, list=75%, signal=371%	P8vsREST
GO_PROTON_TRANSPORTING_TWO_SECTOR_ATPASE_COMPLEX	GO_PROTON_TRANSPORTING_TWO_SECTOR_ATPASE_COMPLEX		22	-0.19024594	-1.0694275	0.36727273	0.51802737	1	442	tags=41%, list=22%, signal=52%	P8vsREST
GO_COATED_MEMBRANE	GO_COATED_MEMBRANE		31	-0.1614709	-1.045226	0.38142294	0.5502106	1	1229	tags=77%, list=62%, signal=198%	P8vsREST
GO_NUCLEAR_BODY	GO_NUCLEAR_BODY		58	-0.12006691	-1.0408516	0.37890625	0.54977465	1	1489	tags=86%, list=75%, signal=330%	P8vsREST
GO_METHYLTRANSFERASE_COMPLEX	GO_METHYLTRANSFERASE_COMPLEX		19	-0.19386096	-1.0205681	0.43625498	0.5770925	1	143	tags=26%, list=7%, signal=28%	P8vsREST
GO_FILOPODIUM	GO_FILOPODIUM		22	-0.18186425	-0.9955137	0.44153225	0.61152995	1	1638	tags=100%, list=82%, signal=551%	P8vsREST
GO_EARLY_ENDOSOME	GO_EARLY_ENDOSOME		59	-0.1140502	-0.9901014	0.44924814	0.613294	1	795	tags=51%, list=40%, signal=82%	P8vsREST
GO_VACUOLE	GO_VACUOLE		191	-0.06563791	-0.98163515	0.4580777	0.61976504	1	938	tags=53%, list=47%, signal=90%	P8vsREST
GO_GOLGI_CISTERNA	GO_GOLGI_CISTERNA		17	-0.19552359	-0.9592332	0.48242188	0.6510561	1	1023	tags=71%, list=51%, signal=144%	P8vsREST
GO_TRANSLATION_PREINITIATION_COMPLEX	GO_TRANSLATION_PREINITIATION_COMPLEX		15	-0.19676931	-0.91626185	0.5294118	0.719608	1	1208	tags=80%, list=61%, signal=201%	P8vsREST
GO_NUCLEAR_SPECK	GO_NUCLEAR_SPECK		31	-0.13630469	-0.8968359	0.57587546	0.74508995	1	1536	tags=90%, list=77%, signal=386%	P8vsREST
GO_TRANS_GOLGI_NETWORK_MEMBRANE	GO_TRANS_GOLGI_NETWORK_MEMBRANE		17	-0.1847041	-0.8948905	0.583682	0.739567	1	927	tags=65%, list=46%, signal=120%	P8vsREST
GO_PHAGOCYTIC_VESICLE	GO_PHAGOCYTIC_VESICLE		26	-0.14654432	-0.8897639	0.5800416	0.7393523	1	480	tags=38%, list=24%, signal=50%	P8vsREST
GO_SECRETORY_GRANULE_MEMBRANE	GO_SECRETORY_GRANULE_MEMBRANE		15	-0.1866734	-0.87048715	0.62919134	0.76682997	1	1228	tags=80%, list=62%, signal=206%	P8vsREST
GO_CLATHRIN_COATED_VESICLE	GO_CLATHRIN_COATED_VESICLE		34	-0.12715116	-0.86893463	0.588694	0.7606592	1	1454	tags=85%, list=73%, signal=309%	P8vsREST
GO_CYTOPLASMIC_VESICLE_PART	GO_CYTOPLASMIC_VESICLE_PART		133	-0.06565525	-0.86738473	0.59195405	0.7543747	1	509	tags=32%, list=26%, signal=40%	P8vsREST
GO_REPLICATION_FORK	GO_REPLICATION_FORK		15	-0.17940435	-0.86011565	0.63708085	0.75846535	1	444	tags=40%, list=22%, signal=51%	P8vsREST
GO_CONDENSED_CHROMOSOME	GO_CONDENSED_CHROMOSOME		31	-0.12694739	-0.85754675	0.64016736	0.75449693	1	1490	tags=87%, list=75%, signal=338%	P8vsREST
GO_CELL_DIVISION_SITE	GO_CELL_DIVISION_SITE		17	-0.17664893	-0.8519475	0.6099426	0.7550444	1	1530	tags=94%, list=77%, signal=400%	P8vsREST
GO_MICROTUBULE_ASSOCIATED_COMPLEX	GO_MICROTUBULE_ASSOCIATED_COMPLEX		28	-0.13182339	-0.8134815	0.7113402	0.80986917	1	98	tags=18%, list=5%, signal=19%	P8vsREST
GO_SITE_OF_POLARIZED_GROWTH	GO_SITE_OF_POLARIZED_GROWTH		29	-0.12534402	-0.81138355	0.70801526	0.80425817	1	1131	tags=69%, list=57%, signal=157%	P8vsREST
GO_NUCLEOPLASM_PART	GO_NUCLEOPLASM_PART		77	-0.07813186	-0.7888098	0.7378049	0.8316778	1	1536	tags=84%, list=77%, signal=352%	P8vsREST
GO_NEURON_SPINE	GO_NEURON_SPINE		18	-0.1568925	-0.78369063	0.73558646	0.83135194	1	356	tags=33%, list=18%, signal=40%	P8vsREST
GO_ENDOPLASMIC_RETICULUM_GOLGI_INTERMEDIATE_COMPARTMENT	GO_ENDOPLASMIC_RETICULUM_GOLGI_INTERMEDIATE_COMPARTMENT		48	-0.09385695	-0.7798347	0.75951904	0.82861346	1	1232	tags=71%, list=62%, signal=181%	P8vsREST
GO_NUCLEOID	GO_NUCLEOID		24	-0.13133875	-0.7687443	0.74517375	0.8365393	1	1738	tags=100%, list=87%, signal=764%	P8vsREST
GO_MICROBODY	GO_MICROBODY		45	-0.09212371	-0.7418208	0.81359226	0.8673142	1	1285	tags=73%, list=64%, signal=201%	P8vsREST
GO_CENTROSOME	GO_CENTROSOME		87	-0.06823698	-0.7335606	0.79923517	0.8698342	1	1362	tags=75%, list=68%, signal=225%	P8vsREST
GO_CYTOPLASMIC_MRNA_PROCESSING_BODY	GO_CYTOPLASMIC_MRNA_PROCESSING_BODY		26	-0.12280359	-0.71721876	0.8234127	0.8828847	1	1448	tags=85%, list=73%, signal=304%	P8vsREST
GO_NUCLEAR_PORE	GO_NUCLEAR_PORE		20	-0.12975709	-0.6993309	0.8232848	0.8971814	1	543	tags=40%, list=27%, signal=54%	P8vsREST
GO_MICROBODY_MEMBRANE	GO_MICROBODY_MEMBRANE		23	-0.11712467	-0.6649484	0.90263695	0.92814916	1	1332	tags=78%, list=67%, signal=233%	P8vsREST
GO_MICROBODY_PART	GO_MICROBODY_PART		34	-0.099568255	-0.663463	0.8773006	0.9205926	1	1332	tags=76%, list=67%, signal=226%	P8vsREST
GO_LATE_ENDOSOME	GO_LATE_ENDOSOME		46	-0.082363404	-0.6451496	0.9027484	0.93044883	1	795	tags=48%, list=40%, signal=78%	P8vsREST
GO_PHAGOCYTIC_VESICLE_MEMBRANE	GO_PHAGOCYTIC_VESICLE_MEMBRANE		20	-0.118724704	-0.6234829	0.9221311	0.9412633	1	465	tags=35%, list=23%, signal=45%	P8vsREST
GO_LYTIC_VACUOLE	GO_LYTIC_VACUOLE		95	-0.054940592	-0.6152899	0.9288462	0.93931526	1	779	tags=44%, list=39%, signal=69%	P8vsREST
GO_ENDOCYTIC_VESICLE_MEMBRANE	GO_ENDOCYTIC_VESICLE_MEMBRANE		41	-0.07782426	-0.58031774	0.9477756	0.95487946	1	287	tags=22%, list=14%, signal=25%	P8vsREST
P5: PeroMito+
P6: Old peroxisomes
P7: Double positvie peroxisomes
P8: Young peroxisomes
