# Supplementary material for: Glucose-6-phosphate-dehydrogenase on old peroxisomes maintains self-renewal of epithelial stem cells after asymmetric cell division
Source: Nat Commun. 2025 Apr 26;16:3932. doi: 10.1038/s41467-025-58752-z (PMC12033372; doi:10.1038/s41467-025-58752-z)
Supplement: Supplementary file 7 — Source Data [file 41467_2025_58752_MOESM7_ESM.xlsx]

## Sheet: Fig.1
Fig.1a	Old/young peroxisomes of daughter pair in hMECs divisions				Fig.1b	Old/young peroxisomes of daughter pair in mMECs divisions										Fig.1e	Organoid formation (organoid/1000 cells)								Fig.1f	Branching efficiency (%)
	old/young																									PO	PY
	daughter cell1	daughter cell2				Basal mMECs				Luminal mMECs							Organoid formation (organoid/1000cells; normalize to average organoid between group)									11.11	0
1	1.26133	0.740219				Log2(old/young)				Log2(old/young)							PO	PY								2.25	0
2	1.01922	0.974747				Daughter 1	Daughter 2			Daughter 1	Daughter 2						3.24066	1.21894								8.14	0
3	1.39847	0.69031			1	0.141253	-0.36117		1	0.091661	-0.10681						2.58587	1.3305								16.18	5.26
4	1.04618	0.898935			2	0.077092	-0.16849		2	-0.3023	0.550809						2.68182	0.784433								35.71	0
5	1.06242	0.925858			3	0.213328	-0.34624		3	0.191232	-0.29248						3.14223	1.16573
6	1.02606	0.974079			4	-0.08077	0.158752		4	-0.09563	0.096443						2.96414	0.259547							p-value	0.0472244
7	0.968957	1.03336			5	-0.3489	0.604829		5	0.12778	-0.62542						2.4336	0.558794
8	1.03558	0.964273			6	0.011869	-0.01518		6	0.054272	-0.12456						1.68257	1.4204
9	1.11081	0.886795			7	0.28968	-0.50143		7	-0.08227	0.087537						2.45583	0.93842
10	1.04414	0.957364			8	-0.03335	0.04811		8	0.025164	-0.057						2.25554	0.44611
11	1.0362	0.919763			9	-0.03535	0.040086		9	0.059135	-0.18523					p-value	5.21127e-07
12	1.0611	0.930647			10	-0.11118	0.166636		10	-0.04322	0.0535
13	0.947407	1.05791			11	0.253031	-0.28998		11	0.079087	-0.26845
14	1.082	0.908311			12	1.1378	-2.32763		12	0.008163	-0.01584
15	1.10659	0.758236			13	0.273944	-0.4602		13	-0.08628	0.147533
16	1.05481	0.927131			14	0.26458	-0.47586		14	0.089091	-0.42585
17	0.857579	1.24154			15	0.226136	-1.02215		15	0.006361	-0.00734
18	1.02869	0.949393			16	0.29561	-0.64135		16	-0.11688	0.284976
19	1.02693	0.970874			17	0.234978	-0.28739		17	-0.15334	0.239869
20	2.73635	0.307121			18	0.009716	-0.02407		18	-0.1197	0.132235
21	1.20474	0.800391			19	0.13625	-0.20929		19	-0.05431	0.073155
22	0.960984	1.18886			20	0.063221	-0.37387		20	-0.02048	0.028132
23	0.950931	1.06058			21	0.485751	-0.71253		21	0.195571	-0.39584
24	1.04111	0.954293			22	0.332348	-1.07307		22	0.05889	-0.1908
25	1.03762	0.961874			23	0.015429	-0.01722		23	-0.03144	0.032253
26	1.00663	0.993275			24	0.171147	-0.76568		24	-0.08439	0.132126
27	1.05243	0.923192			25	-0.95057	1.01158
28	0.956685	1.05476			26	0.16225	-0.2553
29	0.998926	1.00138			27	0.099458	-0.33625
30	1.10044	0.878384			28	0.20244	-0.32309
31	0.973591	1.03196			29	0.043992	-0.11186
32	1.24408	0.677248			30	0.065794	-0.31178
33	0.96655	1.03473			31	0.387158	-0.58139
34	0.938149	1.07403
35	1.01797	0.976705
36	1.32027	0.703425
37	1.03655	0.95216
38	0.968029	1.03405
39	0.986778	1.01729
40	1.97486	0.344606
41	1.02394	0.972831
42	1.02306	0.974205
43	1.06996	0.923179
44	1.00934	0.988208
45	0.862823	1.26051
46	1.03782	0.956866
47	1.32774	0.718808
48	1.0295	0.969049
49	1.23812	0.796657
50	0.985051	1.04213
51	1.03796	0.95105
52	0.934879	1.07421
53	0.8962	1.29856
54	0.788206	2.02993
55	1.0124	0.98193
56	0.932661	1.07675
57	1.02752	0.971683
58	1.00178	0.997193
59	1.04093	0.946086
60	1.07529	0.929967
61	1.01632	0.982145
62	0.996896	1.01052
63	1.03531	0.957429
64	1.04286	0.772522
65	0.921181	1.12483
66	0.999932	1.00007
67	0.915865	1.15662
68	1.00201	0.995043
69	1.01979	0.978284
70	1.02488	0.972734
71	1.06034	0.941177
72	1.06252	0.90194
73	1.00126	0.998386
74	1.09729	0.843664
75	0.980523	1.02063
76	1.07428	0.928214
77	1.04201	0.94387
78	1.03217	0.947523
79	0.968641	1.05153
80	0.982149	1.0309
81	0.984436	1.02176
82	0.993838	1.0063
83	1.04599	0.954285
84	0.977978	1.03759
85	1.04896	0.939651
86	1.00594	0.990473

## Sheet: Fig.2
Fig.2b	Colocalization of G6PD with peroxisomes										Fig. 2c: Mammosphere formation of hMECs overexpressed G6PD									Fig.2e. Mammosphere formation of hMECs overexpressed G6PD treated with AGPS-IN-2i									Fig.2f.
	% of colocalization										Mamosphere/1000 cells (normalize with average mammosphere formation between sample in same day)									Mamosphere/1000 cells (normalize with average mammospheres formation between sample in same day)									Organoid formation of mMECs treated with AGPS-IN-2i
	Data by cell					Data by replicate					cG6PD	pmtxG6PD	pmembG6PD							pmembG6PD				cG6PD					(normalize with average organoid formation between sample in same day)
	Old	middle-age	young			old	middle-age	young			0.99	0.74	1.28							DMSO	AGPS-IN-2i 50µM	AGPS-IN-2i 100µM		DMSO	AGPS-IN-2i 50µM	AGPS-IN-2i 100µM			DMSO	AGPS-IN-2i 100µM
1	58.3333	29.1667	12.5			51.721	34.21	14.069			0.68	0.78	1.54							1.78735	1.03391	0.808433		0.912924	0.879927	0.577452			1.18876	0.811245
2	44.4444	44.4444	11.1111			46.1862	31.6281	22.1856			0.67	1.09	1.24							1.35165	1.81319	0.604396		1.01099	0.89011	0.32967			1.13103	0.868966
3	55.5556	38.8889	5.55556			41.8419	35.9279	22.2301			0.51	0.56	1.93							1.86383	0.906383	0.370213		1.49362	1.17447	0.191489			1.17692	0.823077
4	47.2973	33.7838	18.9189								0.8	0.84	1.36							2.47236	0.753769	0.0603015		1.77889	0.78392	0.150754			1.41176	0.588235
5	84.6154	11.5385	3.84615		p-value	0.0379354					0.8	0.69	1.51							2.08571	0.971429	0.171429		1.51429	1	0.257143
6	80.9524	14.2857	4.7619		pANOVA	0.0006					0.89	0.75	1.36																p-value	0.0363274
7	71.4286	28.5714	0								0.85	0.92	1.22						p-value	0.00469905	0.503885	0.267295
8	12.5	62.5	25
9	71.4286	28.5714	0
10	35.7143	28.5714	35.7143
11	41.1765	23.5294	35.2941																										% branching efficiency of mMECs treated with AGPS-IN-2i
12	27.7778	41.6667	30.5556																										DMSO	AGPS-IN-2i 100µM
13	44.4444	38.8889	16.6667																										80.4054	49.505
14	47.3684	52.6316	0																										82.3171	58.7302
15	52.7778	36.1111	11.1111																										97.3856	72.8972
16	38.4615	38.4615	23.0769																										50	25.7143
17	48.2759	24.1379	27.5862
18	36.6667	33.3333	30																										p-value	0.000626581
19	55	15	30
20	42.8571	21.4286	35.7143
21	45.946	29.7297	24.3243
22	43.8597	35.0877	21.0526
23	68.1818	27.2727	4.54545
24	64.2857	28.5714	7.14286
25	38.2353	41.1765	20.5882
26	35.1351	35.1351	29.7297
27	40.4762	45.2381	14.2857
28	45.8333	29.1667	25
29	53.2258	25.8065	20.9677
30	45.4545	30.303	24.2424
31	33.3333	27.7778	38.8889
32	45.614	31.5789	22.807
33	40.625	37.5	21.875
34	22.8571	42.8571	34.2857
35	40.2597	40.2597	19.4805
36	34.2857	42.8571	22.8571
37	41.6667	41.6667	16.6667
38	46.3415	39.0244	14.6341

## Sheet: Fig.3
Fig.3b	Cytokinesis in basal skin cells					Fig.3c					Fig.3d									Fig.3e									Fig.3f
	Daughter cell1/daughter cell2 (old/young)					Organoid formation of EpSCs						Lineage marker in organoid								Organoid formation of EpSc trearted with G6PD inhibitor									Organoid formation of EpSCs treated with AGPS-IN-2i
	Parallel division	Perpendicular division				Organoid/1000cells; normalize to average organoid between group						total intensity / imaged volume								Organoid/1000cells; normalize to average organoid between group									(normalize with average organoid formation between sample in same day)
1	0.779261	1.28667				PO	PY					PO			PY					PO			PY						DMSO	AGPS-IN-2i 100µM
2	1.05248	1.50052				1.51	0.49					K14	K10		K14	K10				DMSO	G6PDi		DMSO	G6PDi					1.34259	0.657407
3	1.4849	1.47515				1.27	0.73					1.05	1.19		0.95	0.81				1.32572	1.07855		0.450078	1.14565					1.28389	0.716108
4	0.981341	1.52125				1.11	0.89					1.18	1.18		0.82	0.82				1.35242	0.797357		1	0.85022					1.22606	0.773936
5	1.67894	1.42418				1.13	0.87					0.83	0.98		1.17	1.02				1.2221	0.925059		0.742006	1.11084					1.06346	0.936545
6	1.35113	1.27558				1.1	0.9					1.13	1.21		0.87	0.79				1.3529	0.842787		0.949024	0.855293					1.23345	0.766551
7	1.08542	1.26906				1.2	0.8					1.36	1.27		0.64	0.73
8	1.00357	1.28711
9	0.819151					p-value	0.018129				p-value	0.272608	0.027677						p-value	0.0133601			0.381464					p-value	0.00782731
10	0.900838
11	0.84458
12	0.904192
13	1.06386
14	0.867935
15	1.25282
16	0.832962
17	0.981146
18	1.00747
19	0.903461
20	1.18603
21	1.27131
22	0.804982
23	0.972856
24	0.859842
25	0.640915
26	0.869798
27	1.04127
28	1.05599
29	1.1717
30	0.951453
31	0.819394
32	0.839681
33	0.759415
34	0.918014

## Sheet: Supplementary Fig.1
	Supplementary Fig.1a		Mammosphere forming capacity
		PO	PY
		1.43046	0.556291
		1.57296	0.104864
		1.73119	0.404061
		1.59375	0.59375
		1.3	0.3375
		1.67858	0.290783
		1.9598	0.964824
	p-value	1.52891e-05

## Sheet: Supplementary Fig.2
Supplementary Fig.2c		1 years follow up the PTS1e mouse						Supplementary Fig.1d Quantitatve peroxisomes segregation of basal and luminal MECs										Supplementary Fig.2e		Purity of the sorted basal mMECs						Supplementary Fig.2i		Organoid formation and branching efficiency of PO and PY mMECs
																											Organoid formation								Branching efficiency (%)
								% of peroxisomes that daughter cells received											Keratin 14 (%)			Keratin 8 (%)					B1				B2				B1			B2
	Weight (gram)			Length (cm)				Basal mMECs			Luminal mMECs								Positive	Negative		Postive	Negative				Non-divided	PO	PY		Non-divided	PO	PY		PO	PY		PO	PY
	Wild type	PTS1e		Wild type	PTS1e			Daughter cell 1	Daughter cell 2		Daughter cell 1	Daughter cell 2							86.54	13.46		0	100				0.314674	3.24066	1.21894		0.0499021	1.17583	0		11.11	0		2.94	0
	46.87	48.67		19	19			68.1608	31.8392		46.186	53.814							100	0		0	100				0.154546	2.58587	1.3305		0.175363	1.75372	0		2.25	0		7.95	0
	31	27.4		18	18			36.4639	63.5361		35.6278	64.3722							100	0		0	100				0.257623	2.68182	0.784433		1.13096	1.14516	0		8.14	0		5.33	0
	38.94	38.04		18.5	18.5			58.3364	41.6636		39.5808	60.4192															0.223926	3.14223	1.16573		0.241714	1.2264	0		16.18	5.26		18.03	0
								34.2886	65.7114		49.7882	50.2118																2.96414	0.259547		0.489141	1.12858	0.158593		35.71	0		29.41	0
Average	38.9367	38.0367		18.5	18.5			61.4008	38.5992		17.175	82.825															0.892403	2.4336	0.558794		0.714077	1.32176	0.0793648
								57.2952	42.7048		69.6416	30.3584															0.28579	1.68257	1.4204		0.304966	1.5067	0.799575
								62.4754	37.5246		48.451	51.549															0.281794	2.45583	0.93842		0.156472	2.10291	0.0645814
								40.0192	59.9808		30.6271	69.3729																2.25554	0.44611		1.15962	1.00542	0.133307
								54.1389	45.8611		75.778	24.222
								41.2468	58.7532		55.3118	44.6882																						p-value	0.0472244			0.0316402
								51.594	48.406		77.1973	22.8027
								69.1465	30.8535		65.989	34.011
								38.5344	61.4656		63.0861	36.9139
								59.8004	40.1996		82.5997	17.4003
								72.3616	27.6384		53.5613	46.4387
								64.5408	35.4592		29.141	70.859
								65.3295	34.6705		60.97	39.03
								26.7749	73.2251		47.5155	52.4845
								56.2377	43.7623		42.6099	57.3901
								67.1409	32.8591		57.8726	42.1274
								58.4407	41.5593		66.827	33.173
								44.1125	55.8875		23.6095	76.3905
								73.6745	26.3255		50.6405	49.3595
								52.4442	47.5558		38.987	61.013
								56.7137	43.2863
								64.8677	35.1323
								59.82	40.18
								29.6076	70.3924
								84.1813	15.8187
								56.9037	43.0963

## Sheet: Supplementary Fig.5
Supplementary Fig.5a								Supplementary fig.5b								Supplementary Fig.5c						Supplementary fig.5e					Supplementary fig.5f						Supplementary fig.5g						Supplementary fig.5h							Supplementary fig.5i
	Effect of G6PDi on organoid formation								Effect of G6PD inhibitor on proliferation of basal mMECs													Transfection efficiency (% of trasfected cells)					WB of G6PD oeverexpression						Lactate M+1/M+2 ratio in PO and PY of hMECs						Lactate M+1/M+2 ratio of hMECs overexpressed G6PD							Mammosphere formation of hMECs
	Control - PO	G6PDi10uM-PO		Control - PY	G6PDi10uM-PY											Log10_Daughter cell1/ daughter cell2																														(normalize with average organoid formation between sample in same day)
	1.89	1.13		0.39	0.59				Day	Control (DMSO)			G6PD inhibitor (10uM)			old/young	G6PD					cG6PD	pmtxG6PD	pmembG6PD			Control vector	cG6PD	pmtxG6PD	pmembG6PD			PO	PY					Control vector	cG6PD	pmtG6PD	pmbG6PD					GSH-ME
	2.18	1.66		0.08	0.08					Rep1	Rep2		Rep1	Rep2		-0.32337	-0.03058					6.83	11.1	9.05			0.086267	0.946214	2.35303	0.614494			0.285768	0.454899					0.30961	0.233668	0.216056	0.21644				Untreated	10µM	50µM	100µM
	1.61	1.13		0.63	0.63				1	1	1		1	1		0.281022	0.046628					6.83	6.47	2.81			0.000561	1.61567	1.8361	0.547673			0.0762742	0.137807					0.19141	0.183473	0.204954	0.189165				1.37805	1.25337	1.20087	1.14838
	1.92	0.96		0.6	0.52				2	1.27353	1.14604		1.55851	1.11381		0.0981	0.094455					8	16.9	12.1			0.034122	1.56404	1.17421	1.22763			0.327016	0.346863						0.372544	0.356468	0.311156				1.0085	1.51472	1.44016	1.31066
	2.35	1.41		0	0.23				3	1.48897	1.38614		1.64362	1.33955		0.765421	-0.12254					7.97	7.05	8.87			8.17e-05	0.182931	3.57976	0.237226			0.41246	0.454789						0.562843	0.324213	0.292544				1.53241	1.18203	1.34374	1.04727
	2.35	1.65		0	0				4	1.875	1.78713		1.84043	1.59702		0.205231	-0.06742					10.8	10.2	9.74									0.227683	0.279152					0.200407	0.429274	0.238	0.307388
	2.67	1.05		0.19	0.09				5	2.48897	2.28218		2.43085	2.03545		-0.04101	-0.02895					16	16.5	16.4									0.232071	0.266217					0.277452	0.270432	0.252978	0.222687
																0.038899	0.057933					15.4	16.7	16.3																					p-value
p-value 1	0.00108105															0.031251	-0.07025					6.62	5.33	8.59
p-value 2	0.000163314															-0.12674	-0.05201															p-vslue	0.0351179
																-0.05333	-0.17636
																-0.18412	-0.16559					Intensity of peroxisomal proteins
																-0.06383	0.106769					cG6PD	pmtxG6PD	pmembG6PD
																0.178753	-0.01033					0.995378	1.02619	0.978428
																-0.08871	0.419657					0.958714	1.02169	1.0196
																-0.04196	0.023417					0.980283	0.978098	1.04162
																0.041104	-0.01071
																0.068632	0.073155
																-0.01352	0.035959
																0.06808	0.000809
																0.237754	0.072993
																0.060512	0.015203
																0.097624	0.124923
																0.068381	-0.02966
[truncated: 5 more columns]

## Sheet: Supplementary Fig5g MS
Supplementary figure 5g: Mass spectrometry data- PO, PY M1 M2 lactate
	a and b are represent technical replicates, while numbers represent the experimental repliicate
Sample	Compound	RT	Height	Area	Actual RT	RT Delta	Formula	m/z (Expected)	m/z (Apex)	m/z (Delta)
PY_1a	Lactate +1	5.4	2652	29872	5.12	-0.28	[C13]C2H6O3	90.0278	90.0277	-1.17536 (ppm)
PY_1b	Lactate +1	5.4	18788	186036	4.92	-0.48	[C13]C2H6O3	90.0278	90.0276	-2.19230 (ppm)
PO_1a	Lactate +1	5.4	22411	317893	4.92	-0.48	[C13]C2H6O3	90.0278	90.0274	-4.14144 (ppm)
PY_2a	Lactate +1	5.4	47086	1316187	4.91	-0.49	[C13]C2H6O3	90.0278	90.0274	-3.88720 (ppm)
PY_2b	Lactate +1	5.4	40124	1095011	4.95	-0.45	[C13]C2H6O3	90.0278	90.0275	-3.29399 (ppm)
PO_2a	Lactate +1	5.4	6883	130191	5.13	-0.27	[C13]C2H6O3	90.0278	90.0276	-1.93807 (ppm)
PO_2b	Lactate +1	5.4	55725	1371618	4.98	-0.42	[C13]C2H6O3	90.0278	90.0274	-4.22618 (ppm)
PY_3a	Lactate +1	5.4	45879	831895	5.34	-0.06	[C13]C2H6O3	90.0278	90.0274	-3.71771 (ppm)
PY_3b	Lactate +1	5.4	82521	1674503	5.33	-0.07	[C13]C2H6O3	90.0278	90.0274	-3.63297 (ppm)
PO_3a	Lactate +1	5.4	90764	1741482	5.29	-0.11	[C13]C2H6O3	90.0278	90.0275	-3.12450 (ppm)
PO_3b	Lactate +1	5.4	63305	1145466	5.28	-0.12	[C13]C2H6O3	90.0278	90.0274	-3.63297 (ppm)
PY_4a	Lactate +1	5.4	40032	980057	5.15	-0.25	[C13]C2H6O3	90.0278	90.0275	-3.12450 (ppm)
PY_4b	Lactate +1	5.4	33813	1058695	5.01	-0.39	[C13]C2H6O3	90.0278	90.0275	-3.37873 (ppm)
PO_4a	Lactate +1	5.4	32165	716049	5.15	-0.25	[C13]C2H6O3	90.0278	90.0275	-3.12450 (ppm)
PO_4b	Lactate +1	5.4	35013	654141	5.05	-0.35	[C13]C2H6O3	90.0278	90.0275	-3.12450 (ppm)
PY_5a	Lactate +1	5.4	181576	5433824	4.98	-0.42	[C13]C2H6O3	90.0278	90.0274	-4.14144 (ppm)
PY_5b	Lactate +1	5.4	139848	2821501	5.19	-0.21	[C13]C2H6O3	90.0278	90.0274	-4.31093 (ppm)
PO_5a	Lactate +1	5.4	86914	1710598	5.16	-0.24	[C13]C2H6O3	90.0278	90.0274	-4.48042 (ppm)
PO_5b	Lactate +1	5.4	83109	1889559	5.16	-0.24	[C13]C2H6O3	90.0278	90.0274	-4.56516 (ppm)
PY_6a	Lactate +1	5.4	140324	2934502	5.25	-0.15	[C13]C2H6O3	90.0278	90.0274	-4.14144 (ppm)
PY_6b	Lactate +1	5.4	106197	2231854	5.19	-0.21	[C13]C2H6O3	90.0278	90.0274	-3.80246 (ppm)
PO_6a	Lactate +1	5.4	104184	2083525	5.22	-0.18	[C13]C2H6O3	90.0278	90.0273	-4.98888 (ppm)
PO_6b	Lactate +1	5.4	119257	2726158	5.08	-0.32	[C13]C2H6O3	90.0278	90.0275	-3.37873 (ppm)
PY_1a	Lactate +2	5.4	18037	327970	5.13	-0.27	[C13]2CH6O3	91.0311	91.0309	-2.28564 (ppm)
PY_1b	Lactate +2	5.4	112626	3026606	4.97	-0.43	[C13]2CH6O3	91.0311	91.0308	-3.37518 (ppm)
PO_1a	Lactate +2	5.4	87017	2306794	4.95	-0.45	[C13]2CH6O3	91.0311	91.0308	-3.54280 (ppm)
PY_2a	Lactate +2	5.4	170462	4278274	4.98	-0.42	[C13]2CH6O3	91.0311	91.0308	-3.29137 (ppm)
PY_2b	Lactate +2	5.4	103310	3161238	4.92	-0.48	[C13]2CH6O3	91.0311	91.0309	-2.87231 (ppm)
PO_2a	Lactate +2	5.4	22638	435963	5.09	-0.31	[C13]2CH6O3	91.0311	91.0309	-2.53707 (ppm)
PO_2b	Lactate +2	5.4	120119	3471593	4.96	-0.44	[C13]2CH6O3	91.0311	91.0308	-3.71042 (ppm)
PY_3a	Lactate +2	5.4	128456	2139050	5.3	-0.10	[C13]2CH6O3	91.0311	91.0308	-3.29137 (ppm)
PY_3b	Lactate +2	5.4	204726	3840497	5.3	-0.10	[C13]2CH6O3	91.0311	91.0308	-3.20755 (ppm)
PO_3a	Lactate +2	5.4	218797	4003996	5.27	-0.13	[C13]2CH6O3	91.0311	91.0308	-3.62661 (ppm)
PO_3b	Lactate +2	5.4	135652	2413325	5.3	-0.10	[C13]2CH6O3	91.0311	91.0308	-3.96185 (ppm)
PY_4a	Lactate +2	5.4	133665	3525901	5.15	-0.25	[C13]2CH6O3	91.0311	91.0309	-2.28564 (ppm)
PY_4b	Lactate +2	5.4	128343	3606201	5.19	-0.21	[C13]2CH6O3	91.0311	91.0309	-2.53707 (ppm)
PO_4a	Lactate +2	5.4	57365	1255391	5.07	-0.33	[C13]2CH6O3	91.0311	91.0309	-2.53707 (ppm)
PO_4b	Lactate +2	5.4	74895	1927234	5.09	-0.31	[C13]2CH6O3	91.0311	91.0309	-2.53707 (ppm)
PY_5a	Lactate +2	5.4	708456	22547435	5.08	-0.32	[C13]2CH6O3	91.0311	91.0307	-4.71615 (ppm)
PY_5b	Lactate +2	5.4	654394	13161773	5.19	-0.21	[C13]2CH6O3	91.0311	91.0307	-4.29710 (ppm)
PO_5a	Lactate +2	5.4	336698	6319499	5.2	-0.20	[C13]2CH6O3	91.0311	91.0308	-3.79423 (ppm)
PO_5b	Lactate +2	5.4	329954	6569675	5.18	-0.22	[C13]2CH6O3	91.0311	91.0307	-4.54853 (ppm)
PY_6a	Lactate +2	5.4	747820	13454059	5.19	-0.21	[C13]2CH6O3	91.0311	91.0308	-3.96185 (ppm)
PY_6b	Lactate +2	5.4	496005	9071500	5.21	-0.19	[C13]2CH6O3	91.0311	91.0308	-4.04566 (ppm)
PO_6a	Lactate +2	5.4	383838	7665865	5.2	-0.20	[C13]2CH6O3	91.0311	91.0307	-4.79996 (ppm)
PO_6b	Lactate +2	5.4	502663	10459410	5.16	-0.24	[C13]2CH6O3	91.0311	91.0308	-3.79423 (ppm)

## Sheet: Supplementary Fig5h MS
Supplementary figure 5f: Mass spectrometry data- G6PD overexpression M1 M2 lactate
	a and b are represent technical replicates, while numbers represent the experimental repliicate
Sample	Compound	RT	Height	Area	Actual RT	RT Delta	Formula	m/z (Expected)	m/z (Apex)	m/z (Delta)
cG6PD_1_a	Lactate +1	5.4	48417	1075049	5.27	-0.13	[C13]C2H6O3	90.0278	90.0275	-2.70077 (ppm)
cG6PD_1_b	Lactate +1	5.4	62202	1124632	5.28	-0.12	[C13]C2H6O3	90.0278	90.0274	-3.97195 (ppm)
cG6PD_2_a	Lactate +1	5.4	163880	3146890	5.25	-0.15	[C13]C2H6O3	90.0278	90.0275	-3.37873 (ppm)
cG6PD_2_b	Lactate +1	5.4	85344	1503783	5.24	-0.16	[C13]C2H6O3	90.0278	90.0274	-3.88720 (ppm)
cG6PD_3_a	Lactate +1	5.4	180161	3585863	5.31	-0.09	[C13]C2H6O3	90.0278	90.0275	-3.37873 (ppm)
cG6PD_3_b	Lactate +1	5.4	191974	4412317	5.35	-0.05	[C13]C2H6O3	90.0278	90.0275	-3.03975 (ppm)
cG6PD_4_a	Lactate +1	5.4	187727	4326714	5.32	-0.08	[C13]C2H6O3	90.0278	90.0275	-3.46348 (ppm)
cG6PD_4_b	Lactate +1	5.4	145530	2429694	5.34	-0.06	[C13]C2H6O3	90.0278	90.0275	-2.95501 (ppm)
cG6PD_5_a	Lactate +1	5.4	60455	685619	5.38	-0.02	[C13]C2H6O3	90.0278	90.0273	-4.64991 (ppm)
cG6PD_5_b	Lactate +1	5.4	89567	1262773	5.41	0.01	[C13]C2H6O3	90.0278	90.0274	-4.48042 (ppm)
cG6PD_6_a	Lactate +1	5.4	91085	1213130	5.4	0.00	[C13]C2H6O3	90.0278	90.0274	-4.39567 (ppm)
cG6PD_6_b	Lactate +1	5.4	62363	672101	5.42	0.02	[C13]C2H6O3	90.0278	90.0274	-4.48042 (ppm)
Control_1_a	Lactate +1	5.4	70933	1629049	5.25	-0.15	[C13]C2H6O3	90.0278	90.0275	-2.78552 (ppm)
Control_1_b	Lactate +1	5.4	53394	1134257	5.32	-0.08	[C13]C2H6O3	90.0278	90.0275	-3.54822 (ppm)
Control_2_a	Lactate +1	5.4	87239	1572324	5.29	-0.11	[C13]C2H6O3	90.0278	90.0275	-3.46348 (ppm)
Control_2_b	Lactate +1	5.4	144085	2878752	5.26	-0.14	[C13]C2H6O3	90.0278	90.0275	-3.29399 (ppm)
Control_3_a	Lactate +1	5.4	119413	1435592	5.4	0.00	[C13]C2H6O3	90.0278	90.0273	-4.73465 (ppm)
Control_3_b	Lactate +1	5.4	87883	1132673	5.41	0.01	[C13]C2H6O3	90.0278	90.0273	-4.81940 (ppm)
Control_4_a	Lactate +1	5.4	31272	705765	5.36	-0.04	[C13]C2H6O3	90.0278	90.0273	-4.64991 (ppm)
Control_4_b	Lactate +1	5.4	60150	783710	5.43	0.03	[C13]C2H6O3	90.0278	90.0273	-4.98888 (ppm)
membG6PD_1_a	Lactate +1	5.4	65089	1158802	5.27	-0.13	[C13]C2H6O3	90.0278	90.0274	-4.56516 (ppm)
membG6PD_1_b	Lactate +1	5.4	127451	2751998	5.3	-0.10	[C13]C2H6O3	90.0278	90.0275	-3.03975 (ppm)
membG6PD_2_a	Lactate +1	5.4	78258	1488553	5.28	-0.12	[C13]C2H6O3	90.0278	90.0274	-4.22618 (ppm)
membG6PD_2_b	Lactate +1	5.4	84849	1696652	5.27	-0.13	[C13]C2H6O3	90.0278	90.0274	-3.71771 (ppm)
membG6PD_3_a	Lactate +1	5.4	187618	3896374	5.35	-0.05	[C13]C2H6O3	90.0278	90.0275	-3.37873 (ppm)
membG6PD_3_b	Lactate +1	5.4	237119	4968880	5.34	-0.06	[C13]C2H6O3	90.0278	90.0275	-3.37873 (ppm)
membG6PD_4_a	Lactate +1	5.4	191232	3563692	5.33	-0.07	[C13]C2H6O3	90.0278	90.0274	-3.63297 (ppm)
membG6PD_4_b	Lactate +1	5.4	244718	5207572	5.32	-0.08	[C13]C2H6O3	90.0278	90.0274	-3.63297 (ppm)
membG6PD_5_a	Lactate +1	5.4	76827	931773	5.42	0.02	[C13]C2H6O3	90.0278	90.0274	-4.56516 (ppm)
membG6PD_5_b	Lactate +1	5.4	96321	903891	5.43	0.03	[C13]C2H6O3	90.0278	90.0274	-4.14144 (ppm)
membG6PD_6_a	Lactate +1	5.4	66413	721341	5.42	0.02	[C13]C2H6O3	90.0278	90.0273	-4.73465 (ppm)
membG6PD_6_b	Lactate +1	5.4	48469	755764	5.36	-0.04	[C13]C2H6O3	90.0278	90.0274	-4.22618 (ppm)
mtxG6PD_1_a	Lactate +1	5.4	144517	3218845	5.28	-0.12	[C13]C2H6O3	90.0278	90.0275	-3.03975 (ppm)
mtxG6PD_1_b	Lactate +1	5.4	65683	1284103	5.28	-0.12	[C13]C2H6O3	90.0278	90.0275	-3.12450 (ppm)
mtxG6PD_2_a	Lactate +1	5.4	100612	1754616	5.26	-0.14	[C13]C2H6O3	90.0278	90.0275	-3.46348 (ppm)
mtxG6PD_2_b	Lactate +1	5.4	114895	2357885	5.24	-0.16	[C13]C2H6O3	90.0278	90.0275	-2.95501 (ppm)
mtxG6PD_3_a	Lactate +1	5.4	209491	4210393	5.3	-0.10	[C13]C2H6O3	90.0278	90.0275	-3.20924 (ppm)
mtxG6PD_3_b	Lactate +1	5.4	166258	2613913	5.32	-0.08	[C13]C2H6O3	90.0278	90.0275	-3.29399 (ppm)
mtxG6PD_4_a	Lactate +1	5.4	187217	3277399	5.35	-0.05	[C13]C2H6O3	90.0278	90.0275	-2.95501 (ppm)
mtxG6PD_4_b	Lactate +1	5.4	217045	4244351	5.34	-0.06	[C13]C2H6O3	90.0278	90.0274	-3.63297 (ppm)
mtxG6PD_5_a	Lactate +1	5.4	113605	1787599	5.4	0.00	[C13]C2H6O3	90.0278	90.0274	-4.48042 (ppm)
mtxG6PD_5_b	Lactate +1	5.4	78993	941125	5.4	0.00	[C13]C2H6O3	90.0278	90.0274	-4.48042 (ppm)
mtxG6PD_6_a	Lactate +1	5.4	95507	1172121	5.4	0.00	[C13]C2H6O3	90.0278	90.0274	-4.31093 (ppm)
mtxG6PD_6_b	Lactate +1	5.4	78654	931394	5.4	0.00	[C13]C2H6O3	90.0278	90.0274	-4.56516 (ppm)
cG6PD_1_a	Lactate +2	5.4	216628	4196870	5.27	-0.13	[C13]2CH6O3	91.0311	91.0308	-3.20755 (ppm)
cG6PD_1_b	Lactate +2	5.4	311874	5216833	5.28	-0.12	[C13]2CH6O3	91.0311	91.0308	-3.45899 (ppm)
cG6PD_2_a	Lactate +2	5.4	925435	17152913	5.27	-0.13	[C13]2CH6O3	91.0311	91.0308	-3.20755 (ppm)
cG6PD_2_b	Lactate +2	5.4	458197	8195110	5.26	-0.14	[C13]2CH6O3	91.0311	91.0308	-3.45899 (ppm)
cG6PD_3_a	Lactate +2	5.4	778762	10782334	5.31	-0.09	[C13]2CH6O3	91.0311	91.031	-1.95039 (ppm)
cG6PD_3_b	Lactate +2	5.4	776738	10686775	5.31	-0.09	[C13]2CH6O3	91.0311	91.031	-1.61515 (ppm)
cG6PD_4_a	Lactate +2	5.4	555093	7603085	5.3	-0.10	[C13]2CH6O3	91.0311	91.0309	-2.36945 (ppm)
cG6PD_4_b	Lactate +2	5.4	341490	4400993	5.32	-0.08	[C13]2CH6O3	91.0311	91.031	-1.11228 (ppm)
cG6PD_5_a	Lactate +2	5.4	141533	1925159	5.38	-0.02	[C13]2CH6O3	91.0311	91.0307	-4.63234 (ppm)
cG6PD_5_b	Lactate +2	5.4	207747	2613645	5.43	0.03	[C13]2CH6O3	91.0311	91.0308	-3.96185 (ppm)
cG6PD_6_a	Lactate +2	5.4	328041	4007467	5.42	0.02	[C13]2CH6O3	91.0311	91.0308	-3.96185 (ppm)
cG6PD_6_b	Lactate +2	5.4	256814	2963706	5.42	0.02	[C13]2CH6O3	91.0311	91.0307	-4.46472 (ppm)
Control_1_a	Lactate +2	5.4	313672	5606830	5.29	-0.11	[C13]2CH6O3	91.0311	91.0309	-2.87231 (ppm)
Control_1_b	Lactate +2	5.4	200149	3318276	5.28	-0.12	[C13]2CH6O3	91.0311	91.0308	-3.20755 (ppm)
Control_2_a	Lactate +2	5.4	468661	8315019	5.29	-0.11	[C13]2CH6O3	91.0311	91.0308	-3.54280 (ppm)
Control_2_b	Lactate +2	5.4	836679	14939158	5.24	-0.16	[C13]2CH6O3	91.0311	91.0308	-3.20755 (ppm)
Control_3_a	Lactate +2	5.4	583187	7491778	5.4	0.00	[C13]2CH6O3	91.0311	91.0307	-4.12947 (ppm)
Control_3_b	Lactate +2	5.4	431156	5323482	5.41	0.01	[C13]2CH6O3	91.0311	91.0307	-4.46472 (ppm)
Control_4_a	Lactate +2	5.4	201017	2496412	5.42	0.02	[C13]2CH6O3	91.0311	91.0307	-4.38091 (ppm)
Control_4_b	Lactate +2	5.4	231284	2871998	5.41	0.01	[C13]2CH6O3	91.0311	91.0307	-4.54853 (ppm)
membG6PD_1_a	Lactate +2	5.4	322864	5204078	5.27	-0.13	[C13]2CH6O3	91.0311	91.0308	-3.87804 (ppm)
membG6PD_1_b	Lactate +2	5.4	645200	12896778	5.26	-0.14	[C13]2CH6O3	91.0311	91.0309	-3.12374 (ppm)
membG6PD_2_a	Lactate +2	5.4	438982	7466943	5.28	-0.12	[C13]2CH6O3	91.0311	91.0308	-3.62661 (ppm)
membG6PD_2_b	Lactate +2	5.4	473378	8074147	5.27	-0.13	[C13]2CH6O3	91.0311	91.0308	-3.29137 (ppm)
membG6PD_3_a	Lactate +2	5.4	749750	9810098	5.35	-0.05	[C13]2CH6O3	91.0311	91.031	-1.78277 (ppm)
membG6PD_3_b	Lactate +2	5.4	1060608	15059617	5.32	-0.08	[C13]2CH6O3	91.0311	91.031	-1.78277 (ppm)
membG6PD_4_a	Lactate +2	5.4	784905	10649774	5.33	-0.07	[C13]2CH6O3	91.0311	91.031	-1.86658 (ppm)
membG6PD_4_b	Lactate +2	5.4	1199934	16404246	5.32	-0.08	[C13]2CH6O3	91.0311	91.0309	-2.11801 (ppm)
membG6PD_5_a	Lactate +2	5.4	267507	3357684	5.4	0.00	[C13]2CH6O3	91.0311	91.0308	-4.04566 (ppm)
membG6PD_5_b	Lactate +2	5.4	351886	4355184	5.41	0.01	[C13]2CH6O3	91.0311	91.0307	-4.54853 (ppm)
membG6PD_6_a	Lactate +2	5.4	289476	3603488	5.42	0.02	[C13]2CH6O3	91.0311	91.0307	-4.12947 (ppm)
membG6PD_6_b	Lactate +2	5.4	194797	2235383	5.36	-0.04	[C13]2CH6O3	91.0311	91.0308	-3.79423 (ppm)
mtxG6PD_1_a	Lactate +2	5.4	779688	15406023	5.24	-0.16	[C13]2CH6O3	91.0311	91.0309	-3.12374 (ppm)
mtxG6PD_1_b	Lactate +2	5.4	297312	5398594	5.28	-0.12	[C13]2CH6O3	91.0311	91.0308	-3.20755 (ppm)
mtxG6PD_2_a	Lactate +2	5.4	496893	8630820	5.28	-0.12	[C13]2CH6O3	91.0311	91.0308	-3.20755 (ppm)
mtxG6PD_2_b	Lactate +2	5.4	740731	13109433	5.26	-0.14	[C13]2CH6O3	91.0311	91.0309	-2.78850 (ppm)
mtxG6PD_3_a	Lactate +2	5.4	756268	10435583	5.32	-0.08	[C13]2CH6O3	91.0311	91.031	-1.78277 (ppm)
mtxG6PD_3_b	Lactate +2	5.4	861790	11496553	5.32	-0.08	[C13]2CH6O3	91.0311	91.031	-1.86658 (ppm)
mtxG6PD_4_a	Lactate +2	5.4	884539	11958924	5.33	-0.07	[C13]2CH6O3	91.0311	91.031	-1.44753 (ppm)
mtxG6PD_4_b	Lactate +2	5.4	996744	13752628	5.32	-0.08	[C13]2CH6O3	91.0311	91.031	-1.86658 (ppm)
mtxG6PD_5_a	Lactate +2	5.4	432638	5479393	5.4	0.00	[C13]2CH6O3	91.0311	91.0308	-4.04566 (ppm)
mtxG6PD_5_b	Lactate +2	5.4	279210	3397752	5.42	0.02	[C13]2CH6O3	91.0311	91.0307	-4.29710 (ppm)
mtxG6PD_6_a	Lactate +2	5.4	420812	5277025	5.4	0.00	[C13]2CH6O3	91.0311	91.0307	-4.21328 (ppm)
mtxG6PD_6_b	Lactate +2	5.4	341661	4169023	5.4	0.00	[C13]2CH6O3	91.0311	91.0307	-4.29710 (ppm)

## Sheet: Supplementary Fig.6
Supplementary fig.6a																																						Supplementary fig.6b						Supplementary fig.6c					Supplementary fig.6d
																																												Population doubling time hMECs (hours)					Population doubling time mMECs (hours)
	Total lipid (pmol/106 cells)																																						FA 18:0 (Mol %)
																																							cG6PD	pmembG6PD				DMSO	AGPS IN 2i 50µM	AGPS IN 2i 100µM			DMSO
	No-OE	cG6PD	pmembG6PD																																				12.3371	8.36943				21.667	20.11	20.793			68.5395
	22737.7	27401.7	23250.5																																				12.5962	7.70621				20.255	21.64	21.972			66.6122
	25435.7	27820.2	28972.9																																				11.8555	11.0281				21.7	21.15	19.544			86.0592
	32473.8	29771.9	37878.6																																				11.6673	10.9387				24.516	14.88	27.705			75.0423
	33822.9	32264.3	37751.8																																			p-value	0.026155					20.844	19.423	20.647
																																												21.218	20.39	20.429
																																							FOH 18:0					17.717	25.252	23.022
	Lipid classes (Mol %)																																						cG6PD	pmembG6PD				19.837	17.032	20.113
	cG6PD												pmembG6PD												No-OE														11.0238	47.0084
	PC	PC O-	PE	PE P-	PS	PI	SM	Cer	HexCer	TG	CE		PC	PC O-	PE	PE P-	PS	PI	SM	Cer	HexCer	TG	CE		PC	PC O-	PE	PE P-	PS	PI	SM	Cer	HexCer	TG	CE				15.4925	17.1999
	40.3257	3.94547	18.6641	13.379	5.37727	2.27732	8.22776	0.459003	0.228978	6.24033	0.875146		51.005	4.31581	20.0276		4.65232	2.50932	10.316	0.834249	0.320238	4.90587	1.11365		43.6415	3.87082	20.52	10.221	5.20816	2.1897	8.79039	0.507305	0.143884	4.48437	0.422807				12.5621	11.5177
	42.1598	4.00092	17.6616	12.1226	5.19972	2.28027	7.8784	0.415247	0.254746	7.53779	0.488878		41.1163	3.80342	18.0003	11.0973	5.13045	2.73068	9.24228	0.367001	0.192158	7.45864	0.861559		45.3878	4.2634	18.9295	11.214	5.75621	2.23414	8.6279	0.551982	0.217167	7.58319	0.841656				9.81281	11.1618
	50.857	4.69776	18.9905		6.19139	2.35992	7.47698	0.536744	0.289095	7.81514	0.785545		40.888	4.08134	17.7572	12.9792	4.86617	2.1041	8.49232	0.433657	0.23855	7.1958	0.963647		43.2457	4.03918	20.801	11.0021	4.92701	2.01614	9.24952	0.364456	0.177617	3.83546	0.341751
	41.9737	4.45894	16.4801	13.0636	4.11259	1.78166	7.94442	0.574909	0.336838	7.8824	1.39076		40.953	4.42345	18.2093	11.7189	3.98556	1.75859	9.68121	0.610916	0.303904	7.25438	1.10072		45.4968	4.19807	19.5883	12.8874	5.69586	2.09586	8.58538	0.456353	0.253059	6.58551	0.601163
																																							PE-P (36:1)
																																							cG6PD	pmembG6PD
																																							22.4666	24.0163
																																							23.3372	24.1886
	Fatty acid (Mol %)																																						20.9356	24.92
	cG6PD							pmembG6PD							non-OE																							p-value	0.0478097
	SUM SAT	SUM MUFA	SUM PUFA	Branched	DMAs			SUM SAT	SUM MUFA	SUM PUFA	Branched	DMAs			SUM SAT	SUM MUFA	SUM PUFA	Branched	DMAs
	36.9499	54.5712	3.70687	1.10075	4.77898			36.2817	59.0134	2.34884	1.64902	2.48588			34.3112	58.3177	2.92565	1.00624	4.46009
	42.7133	48.9946	3.91837	1.00421	4.3827			32.9746	61.1829	2.86247	1.38115	2.98773			34.0449	58.0681	3.35766	1.21126	4.53951
	35.3841	56.4903	2.8712	0.43176	5.32493			34.2036	57.625	3.03753	0.599274	5.18128			33.667	58.2044	3.07954	0.745662	5.06227
	34.244	57.0589	3.41606	0.342315	5.33501			33.0996	57.8214	3.76656	0.477736	5.3919			33.7365	57.6668	3.71894	0.584913	4.93495
[truncated: 3 more columns]

## Sheet: Supplementary Fig6 Spectraldata
	Ether lipid spectral data
		Name	m/z -
		PE P-32:1	672.497
		PE P-34:1	700.529
		PE P-34:2	698.513
		PE P-36:1	728.56
		PE P-36:2	726.544
		PE P-36:4	722.513
		PE P-38:4	750.544
	Fatty acid spectral data
		GC-FID retention times of components
		identified as FA, DMA or FOH
		Name	Retention time
		12:0	2.82
		13:0	3.29
		14:0 iso	3.62
		14:0	3.99
		14:1n-5	4.35
		15:0 iso	4.47
		15:0 anteiso	4.63
		15:0	4.98
		16:0 iso	5.66
		DMA 16:0	5.87
		DMA 16:1n-7	6.24
		16:0	6.41
		16:1n-9	6.77
		16:1n-7	6.89
		16:1n-5	7.13
		17:0 iso	7.37
		17:0 anteiso	7.7
		17:0	8.43
		17:1n-8	8.96
		16:0-1-ol	9.71
		DMA 18:0	9.99
		DMA 18:1n-9	10.39
		DMA 18:1n-7	10.6
		18:0	10.86
		18:1n-11	11.17
		18:1n-9	11.37
		18:1n-7	11.55
		18:1n-5	11.9
		18:2n-6	12.54
		19:0	13.48
		18:2NMI1	14.78
		18:0-1-ol	14.93
		18:2NMI2	15.7
		20:0	16.13
		20:1n-11	16.51
		20:1n-9	16.62
		20:1n-7	16.85
		20:2n-6	17.85
		20:3NMI	17.99
		20:3n-6	18.57
		21:0	18.8
		20:4n-6	19.2
		20:5n-3	21.25
		22:0	22.01
		22:1n-11	22.43
		22:1n-9	22.7
		22:1n-7	23.05
		22:2n-9	23.32
		23:0	24.8
		22:4n-6	26.87
		22:5n-3	30.3
		24:0	31.44
		22:6n-3	32.03
		24:1n-9	32.6
		24:1n-7	33.27
		26:0	48.56
		26:1n-9	51.11
		DMA = dimethyl acetal (derivative of alkenyl chain)
		NMI = double bond positions are non-methylene interrupted

[truncated: 1 more sheets: Supplementary Fig.7]
